# Supplementary material for: {5,5′-Dimeth­oxy-2,2′-[1,1′-(2,2-dimethyl­propane-1,3-diyldinitrilo)­diethyl­idyne]diphenolato-κ4 O,N,N′,O′}copper(II) monohydrate
Source: Acta Crystallogr Sect E Struct Rep Online. 2011 Sep 30;67(Pt 10):m1445–6. doi: 10.1107/S160053681103889X (PMC3201301; doi:10.1107/S160053681103889X)
Supplement: Supplementary file 1 [file e-67-m1445-sup1.cif]

##############################################################################
#                                                                            #
# This CIF contains the data in a paper accepted for publication in          #
# Acta Crystallographica Section E. It conforms to the requirements of       #
# Notes for Authors for Acta Crystallographica Section E, and has been       #
# peer reviewed under the auspices of the IUCr Commission on Journals.       #
#                                                                            #
# Full details of the Crystallographic Information File format               #
# are given in the paper "The Crystallographic Information File (CIF):       #
# a New Standard Archive File for Crystallography" by S. R. Hall, F. H.      #
# Allen and I. D. Brown [Acta Cryst. (1991), A47, 655-685].                  #
#                                                                            #
# The current version of the core CIF dictionary is obtainable from          #
# ftp://ftp.iucr.org/pub/cif_core.dic.                                       #
#                                                                            #
# Software is freely available for graphical display of the structure(s)     #
# in this CIF. For information consult the CIF software page                 #
# http://www.iucr.org/resources/cif/software.                                #
#                                                                            #
# This file may be used for bona fide research purposes within the           #
# scientific community so long as proper attribution is given to the journal # 
# article from which it was obtained.                                        #
#                                                                            #
##############################################################################
data_general
_audit_creation_method     SHELXL-97
_journal_date_recd_electronic     2011-09-21
_journal_date_accepted     2011-09-22
_journal_name_full     'Acta Crystallographica, Section E'
_journal_year     2011
_journal_volume     67
_journal_issue     10
_journal_page_first     m1445
_journal_page_last     m1446
_journal_paper_category     QM
_journal_coeditor_code     HG5100
_publ_contact_author_name     ' Edward RT Tiekink '
_publ_contact_author_address
;
Department of Chemistry, University of Malaya,
50603 Kuala Lumpur, Malaysia
;
_publ_contact_author_email
;
Edward.Tiekink@gmail.com
;
_publ_contact_author_fax     ' +60 3 7967 4193 '
_publ_contact_author_phone     ' +60 3 7967 6775 '
_publ_section_title
;\
{5,5'-Dimethoxy-2,2'-[1,1'-(2,2-dimethylpropane-1,3-diyldinitrilo)diethylidyne]\
diphenolato-\k^4^<i>O</i>,<i>N</i>,<i>N</i>',<i>O</i>'}copper(II)
monohydrate
;
loop_
    _publ_author_name
    _publ_author_footnote
    _publ_author_address
    ' Akbar Ghaemi '
;
 Additional correspondence author, e-mail: akbarghaemi@yahoo.com.
;
;
Department of Chemistry, Saveh Branch, Islamic Azad University, Saveh, Iran
;
    ' Saeed Rayati ' .
;
Department of Chemistry, K. N. Toosi University of Technology, PO Box
 16315-1618, Tehran, Iran
;
    ' Ehsan Elahi ' .
;
Department of Chemistry, Saveh Branch, Islamic Azad University, Saveh, Iran
;
    'Ng, Seik Weng' .
;
Department of Chemistry, University of Malaya,
50603 Kuala Lumpur, Malaysia and
Chemistry Department,
Faculty of Science, King Abdulaziz University, PO Box 80203 Jeddah,
Saudi Arabia
;
    'Tiekink, Edward R. T.' .
;
Department of Chemistry, University of Malaya,
50603 Kuala Lumpur, Malaysia
;
_publ_section_synopsis     .
data_I
_audit_creation_method     SHELXL-97
_chemical_name_systematic
;
{5,5'-Dimethoxy-2,2'-[1,1'-(2,2-dimethylpropane-1,3-diyldinitrilo)\
diethylidyne]diphenolato-\k^4^<i>O</i>,<i>N</i>,<i>N</i>',\
<i>O</i>'}copper(II) monohydrate
;
_chemical_name_common     ?
_chemical_formula_moiety     'C23 H28 Cu N2 O4, H2 O'
_chemical_formula_sum     'C23 H30 Cu N2 O5'
_chemical_formula_iupac     '[Cu (C23 H28 N2 O4)], H2 O'
_chemical_formula_weight     478.03
_chemical_melting_point     ?
_symmetry_cell_setting     triclinic
_symmetry_space_group_name_H-M     ' P -1'
_symmetry_space_group_name_Hall     '-P 1'
loop_
    _symmetry_equiv_pos_as_xyz
    'x, y, z'
    '-x, -y, -z'
_cell_length_a     10.4721(7)
_cell_length_b     10.8023(9)
_cell_length_c     10.8487(7)
_cell_angle_alpha     106.699(7)
_cell_angle_beta     99.823(5)
_cell_angle_gamma     100.035(6)
_cell_volume     1125.37(14)
_cell_formula_units_Z     2
_cell_measurement_reflns_used     5694
_cell_measurement_theta_min     2.3374
_cell_measurement_theta_max     29.3307
_cell_measurement_temperature     294(2)
_exptl_crystal_description     block
_exptl_crystal_colour     'dark-brown'
_exptl_crystal_size_max     0.40
_exptl_crystal_size_mid     0.40
_exptl_crystal_size_min     0.20
_exptl_crystal_density_diffrn     1.411
_exptl_crystal_density_meas     ?
_exptl_crystal_density_method     'not measured'
_exptl_crystal_F_000     502
_exptl_absorpt_coefficient_mu     1.007
_exptl_absorpt_correction_type     multi-scan
_exptl_absorpt_process_details     '(CrysAlis PRO; Agilent, 2010)'
_exptl_absorpt_correction_T_min     0.64252
_exptl_absorpt_correction_T_max     1.000
_exptl_special_details
;
;
_diffrn_ambient_temperature     294(2)
_diffrn_radiation_type     MoK\a
_diffrn_radiation_wavelength     0.71073
_diffrn_radiation_source     'SuperNova (Mo) X-ray Source'
_diffrn_radiation_monochromator     Mirror
_diffrn_measurement_device_type
                     'Agilent SuperNova Dual diffractometer with Atlas detector'
_diffrn_measurement_method     '\w scan'
_diffrn_detector_area_resol_mean     10.4041
_diffrn_reflns_number     11143
_diffrn_reflns_av_R_equivalents     0.0241
_diffrn_reflns_av_sigmaI/netI     0.0359
_diffrn_reflns_theta_min     2.50
_diffrn_reflns_theta_max     27.50
_diffrn_reflns_theta_full     27.50
_diffrn_measured_fraction_theta_max     0.973
_diffrn_measured_fraction_theta_full     0.973
_diffrn_reflns_limit_h_min     -12
_diffrn_reflns_limit_h_max     13
_diffrn_reflns_limit_k_min     -14
_diffrn_reflns_limit_k_max     13
_diffrn_reflns_limit_l_min     -14
_diffrn_reflns_limit_l_max     11
_diffrn_standards_number     0
_diffrn_standards_interval_count     0
_diffrn_standards_interval_time     0
_diffrn_standards_decay_%     0
_refine_special_details
;
Refinement of <i>F</i>^2^ against ALL reflections. The weighted <i>R</i>-factor
<i>wR</i> and goodness of fit <i>S</i> are based on <i>F</i>^2^, conventional
<i>R</i>-factors <i>R</i> are based on <i>F</i>, with <i>F</i> set to zero for
negative <i>F</i>^2^. The threshold expression of <i>F</i>^2^ >
\s(<i>F</i>^2^) is used only for calculating <i>R</i>-factors(gt) <i>etc</i>.
and is not relevant to the choice of reflections for refinement.
<i>R</i>-factors based on <i>F</i>^2^ are statistically about twice as large
as those based on <i>F</i>, and <i>R</i>- factors based on ALL data will be
even larger.
;
_reflns_number_total     5034
_reflns_number_gt     4332
_reflns_threshold_expression     I>2\s(I)
_refine_ls_structure_factor_coef     Fsqd
_refine_ls_matrix_type     full
_refine_ls_R_factor_all     0.0468
_refine_ls_R_factor_gt     0.0371
_refine_ls_wR_factor_gt     0.0949
_refine_ls_wR_factor_ref     0.1051
_refine_ls_goodness_of_fit_ref     0.985
_refine_ls_restrained_S_all     0.989
_refine_ls_number_reflns     5034
_refine_ls_number_parameters     285
_refine_ls_number_restraints     6
_refine_ls_hydrogen_treatment     constr
_refine_ls_weighting_scheme     calc
_refine_ls_weighting_details
         'calc w=1/[\s^2^(Fo^2^)+(0.0531P)^2^+0.3861P] where P=(Fo^2^+2Fc^2^)/3'
_atom_sites_solution_hydrogens     geom
_atom_sites_solution_primary     direct
_atom_sites_solution_secondary     difmap
_refine_ls_shift/su_max     0.002
_refine_ls_shift/su_mean     0.000
_refine_diff_density_max     0.258
_refine_diff_density_min     -0.468
_refine_ls_extinction_method     none
_refine_ls_extinction_coef     ?
loop_
    _atom_type_symbol
    _atom_type_description
    _atom_type_scat_dispersion_real
    _atom_type_scat_dispersion_imag
    _atom_type_scat_source
    'C' 'C' 0.0033 0.0016
                         'International Tables Vol C Tables 4.2.6.8 and 6.1.1.4'
    'H' 'H' 0.0000 0.0000
                         'International Tables Vol C Tables 4.2.6.8 and 6.1.1.4'
    'N' 'N' 0.0061 0.0033
                         'International Tables Vol C Tables 4.2.6.8 and 6.1.1.4'
    'O' 'O' 0.0106 0.0060
                         'International Tables Vol C Tables 4.2.6.8 and 6.1.1.4'
    'Cu' 'Cu' 0.3201 1.2651
                         'International Tables Vol C Tables 4.2.6.8 and 6.1.1.4'
_computing_data_collection     'CrysAlis PRO (Agilent, 2010)'
_computing_cell_refinement     'CrysAlis PRO (Agilent, 2010)'
_computing_data_reduction     'CrysAlis PRO (Agilent, 2010)'
_computing_structure_solution     'SHELXS97 (Sheldrick, 2008)'
_computing_structure_refinement     'SHELXL97 (Sheldrick, 2008)'
_computing_molecular_graphics
;
ORTEP-3 (Farrugia, 1997) and DIAMOND (Brandenburg, 2006)
;
_computing_publication_material     'publCIF (Westrip, 2010)'
loop_
    _atom_site_type_symbol
    _atom_site_label
    _atom_site_fract_x
    _atom_site_fract_y
    _atom_site_fract_z
    _atom_site_U_iso_or_equiv
    _atom_site_adp_type
    _atom_site_calc_flag
    _atom_site_refinement_flags
    _atom_site_occupancy
    _atom_site_symmetry_multiplicity
    _atom_site_disorder_assembly
    _atom_site_disorder_group
    Cu Cu 0.48963(3) 0.47337(3) 0.24182(2) 0.04175(11) Uani d . 1 1 . .
    O O1 0.04084(19) -0.0426(2) -0.1635(2) 0.0746(6) Uani d . 1 1 . .
    O O2 0.40205(16) 0.30214(16) 0.12419(15) 0.0519(4) Uani d . 1 1 . .
    O O3 0.62185(18) 0.39699(17) 0.30882(16) 0.0580(5) Uani d . 1 1 . .
    O O4 0.96607(19) 0.3235(2) 0.60237(19) 0.0702(5) Uani d . 1 1 . .
    O O1w 0.5646(3) 0.1173(3) 0.1144(3) 0.1143(10) Uani d U 1 1 . .
    H H1w 0.4956 0.1403 0.0867 0.171 Uiso d R 1 1 . .
    H H2w 0.6121 0.1815 0.1794 0.171 Uiso d R 1 1 . .
    N N1 0.40191(19) 0.55577(19) 0.12292(18) 0.0440(4) Uani d . 1 1 . .
    N N2 0.54285(18) 0.63414(17) 0.39652(18) 0.0404(4) Uani d . 1 1 . .
    C C1 0.2881(2) 0.2697(2) 0.0363(2) 0.0429(5) Uani d . 1 1 . .
    C C2 0.2249(2) 0.1342(2) -0.0152(2) 0.0472(5) Uani d . 1 1 . .
    H H2 0.2638 0.0743 0.0155 0.057 Uiso calc R 1 1 . .
    C C3 0.1068(2) 0.0873(3) -0.1098(2) 0.0553(6) Uani d . 1 1 . .
    C C4 0.0476(3) 0.1766(3) -0.1551(3) 0.0685(8) Uani d . 1 1 . .
    H H4 -0.0329 0.1462 -0.2182 0.082 Uiso calc R 1 1 . .
    C C5 0.1076(3) 0.3079(3) -0.1070(3) 0.0607(7) Uani d . 1 1 . .
    H H5 0.0664 0.3657 -0.1392 0.073 Uiso calc R 1 1 . .
    C C6 0.2299(2) 0.3623(2) -0.0100(2) 0.0461(5) Uani d . 1 1 . .
    C C7 0.0998(3) -0.1364(3) -0.1189(3) 0.0780(9) Uani d . 1 1 . .
    H H7A 0.0449 -0.2245 -0.1647 0.117 Uiso calc R 1 1 . .
    H H7B 0.1071 -0.1161 -0.0255 0.117 Uiso calc R 1 1 . .
    H H7C 0.1869 -0.1317 -0.1367 0.117 Uiso calc R 1 1 . .
    C C8 0.2965(2) 0.5025(3) 0.0267(2) 0.0481(6) Uani d . 1 1 . .
    C C9 0.2384(3) 0.5809(3) -0.0542(3) 0.0696(8) Uani d . 1 1 . .
    H H9A 0.2902 0.6711 -0.0212 0.104 Uiso d R 1 1 . .
    H H9B 0.1480 0.5795 -0.0475 0.104 Uiso d R 1 1 . .
    H H9C 0.2401 0.5420 -0.1452 0.104 Uiso d R 1 1 . .
    C C10 0.4828(3) 0.6911(2) 0.1535(2) 0.0520(6) Uani d . 1 1 . .
    H H10A 0.4573 0.7230 0.0801 0.062 Uiso calc R 1 1 . .
    H H10B 0.5759 0.6882 0.1623 0.062 Uiso calc R 1 1 . .
    C C11 0.4675(3) 0.7898(2) 0.2811(3) 0.0511(6) Uani d . 1 1 . .
    C C12 0.3407(3) 0.8406(3) 0.2542(3) 0.0714(8) Uani d . 1 1 . .
    H H12A 0.3482 0.8891 0.1932 0.107 Uiso calc R 1 1 . .
    H H12B 0.3301 0.8980 0.3358 0.107 Uiso calc R 1 1 . .
    H H12C 0.2646 0.7665 0.2170 0.107 Uiso calc R 1 1 . .
    C C13 0.5910(3) 0.9054(3) 0.3299(3) 0.0732(8) Uani d . 1 1 . .
    H H13A 0.5994 0.9441 0.2615 0.110 Uiso calc R 1 1 . .
    H H13B 0.6688 0.8732 0.3519 0.110 Uiso calc R 1 1 . .
    H H13C 0.5822 0.9713 0.4070 0.110 Uiso calc R 1 1 . .
    C C14 0.4513(2) 0.7208(2) 0.3848(2) 0.0456(5) Uani d . 1 1 . .
    H H14A 0.4652 0.7883 0.4703 0.055 Uiso calc R 1 1 . .
    H H14B 0.3604 0.6681 0.3623 0.055 Uiso calc R 1 1 . .
    C C15 0.6363(2) 0.6611(2) 0.5039(2) 0.0434(5) Uani d . 1 1 . .
    C C16 0.6651(3) 0.7919(2) 0.6149(3) 0.0632(7) Uani d . 1 1 . .
    H H16A 0.6322 0.8562 0.5812 0.095 Uiso calc R 1 1 . .
    H H16B 0.7596 0.8230 0.6508 0.095 Uiso calc R 1 1 . .
    H H16C 0.6218 0.7794 0.6831 0.095 Uiso calc R 1 1 . .
    C C17 0.7159(2) 0.5667(2) 0.5215(2) 0.0423(5) Uani d . 1 1 . .
    C C18 0.8061(3) 0.5949(3) 0.6445(2) 0.0564(6) Uani d . 1 1 . .
    H H18 0.8115 0.6730 0.7120 0.068 Uiso calc R 1 1 . .
    C C19 0.8854(3) 0.5134(3) 0.6686(3) 0.0635(7) Uani d . 1 1 . .
    H H19 0.9418 0.5351 0.7516 0.076 Uiso calc R 1 1 . .
    C C20 0.8819(2) 0.3976(3) 0.5691(2) 0.0508(6) Uani d . 1 1 . .
    C C21 0.7941(2) 0.3632(2) 0.4486(2) 0.0459(5) Uani d . 1 1 . .
    H H21 0.7917 0.2854 0.3822 0.055 Uiso calc R 1 1 . .
    C C22 0.7074(2) 0.4443(2) 0.4242(2) 0.0425(5) Uani d . 1 1 . .
    C C23 0.9685(3) 0.2051(4) 0.5051(3) 0.0800(9) Uani d . 1 1 . .
    H H23A 1.0308 0.1625 0.5422 0.120 Uiso calc R 1 1 . .
    H H23B 0.9951 0.2259 0.4315 0.120 Uiso calc R 1 1 . .
    H H23C 0.8812 0.1465 0.4754 0.120 Uiso calc R 1 1 . .
loop_
    _atom_site_aniso_label
    _atom_site_aniso_U_11
    _atom_site_aniso_U_22
    _atom_site_aniso_U_33
    _atom_site_aniso_U_12
    _atom_site_aniso_U_13
    _atom_site_aniso_U_23
    Cu 0.04730(18) 0.04062(18) 0.03637(16) 0.01857(13) 0.00166(12) 0.01100(12)
    O1 0.0582(11) 0.0691(13) 0.0700(12) 0.0033(10) -0.0159(10) 0.0074(10)
    O2 0.0550(9) 0.0437(9) 0.0456(9) 0.0209(8) -0.0136(7) 0.0063(7)
    O3 0.0669(11) 0.0539(10) 0.0417(8) 0.0319(9) -0.0107(8) 0.0014(7)
    O4 0.0647(12) 0.0861(14) 0.0622(11) 0.0343(11) -0.0056(9) 0.0297(11)
    O1w 0.0964(18) 0.0788(16) 0.153(2) 0.0434(14) -0.0017(17) 0.0207(17)
    N1 0.0504(10) 0.0491(11) 0.0414(9) 0.0236(9) 0.0130(8) 0.0198(8)
    N2 0.0443(10) 0.0368(9) 0.0434(9) 0.0130(8) 0.0108(8) 0.0154(8)
    C1 0.0449(12) 0.0550(13) 0.0294(9) 0.0224(10) 0.0044(9) 0.0110(9)
    C2 0.0471(12) 0.0536(14) 0.0371(11) 0.0195(11) 0.0007(9) 0.0099(10)
    C3 0.0486(13) 0.0643(16) 0.0437(12) 0.0144(12) 0.0010(10) 0.0087(12)
    C4 0.0521(15) 0.087(2) 0.0535(15) 0.0173(15) -0.0137(12) 0.0185(15)
    C5 0.0559(15) 0.0807(19) 0.0504(14) 0.0302(14) -0.0010(12) 0.0283(14)
    C6 0.0480(12) 0.0607(15) 0.0348(10) 0.0256(11) 0.0063(9) 0.0178(10)
    C7 0.0662(18) 0.0586(17) 0.086(2) 0.0091(15) -0.0071(16) 0.0059(16)
    C8 0.0545(13) 0.0627(15) 0.0400(11) 0.0308(12) 0.0133(10) 0.0251(11)
    C9 0.0762(19) 0.079(2) 0.0666(17) 0.0324(16) 0.0040(14) 0.0419(16)
    C10 0.0565(14) 0.0581(15) 0.0553(14) 0.0217(12) 0.0194(11) 0.0313(12)
    C11 0.0610(14) 0.0421(12) 0.0596(14) 0.0211(11) 0.0165(12) 0.0242(11)
    C12 0.087(2) 0.0629(17) 0.0770(19) 0.0444(16) 0.0179(16) 0.0274(15)
    C13 0.084(2) 0.0560(16) 0.081(2) 0.0073(15) 0.0165(17) 0.0320(15)
    C14 0.0522(13) 0.0409(12) 0.0482(12) 0.0187(10) 0.0169(10) 0.0136(10)
    C15 0.0487(12) 0.0373(11) 0.0406(11) 0.0041(10) 0.0098(10) 0.0113(9)
    C16 0.086(2) 0.0412(13) 0.0514(14) 0.0139(13) 0.0024(13) 0.0066(11)
    C17 0.0414(11) 0.0394(11) 0.0411(11) 0.0037(9) 0.0021(9) 0.0136(9)
    C18 0.0568(14) 0.0482(14) 0.0470(13) 0.0036(12) -0.0092(11) 0.0069(11)
    C19 0.0554(15) 0.0667(17) 0.0531(14) 0.0070(13) -0.0161(12) 0.0173(13)
    C20 0.0406(12) 0.0599(15) 0.0524(13) 0.0119(11) 0.0003(10) 0.0252(12)
    C21 0.0434(12) 0.0536(14) 0.0422(11) 0.0174(10) 0.0060(9) 0.0169(10)
    C22 0.0400(11) 0.0478(12) 0.0378(11) 0.0098(10) 0.0018(9) 0.0157(9)
    C23 0.082(2) 0.099(2) 0.077(2) 0.056(2) 0.0146(17) 0.0381(19)
_geom_special_details
;
All e.s.d.'s (except the e.s.d. in the dihedral angle between two l.s. planes)
are estimated using the full covariance matrix. The cell e.s.d.'s are taken
into account individually in the estimation of e.s.d.'s in distances, angles
and torsion angles; correlations between e.s.d.'s in cell parameters are only
used when they are defined by crystal symmetry. An approximate (isotropic)
treatment of cell e.s.d.'s is used for estimating e.s.d.'s involving l.s.
planes.
;
loop_
    _geom_bond_atom_site_label_1
    _geom_bond_atom_site_label_2
    _geom_bond_site_symmetry_2
    _geom_bond_distance
    _geom_bond_publ_flag
    Cu O2 . 1.8825(16) y
    Cu O3 . 1.8776(15) y
    Cu N1 . 1.9597(17) y
    Cu N2 . 1.9524(18) y
    O1 C3 . 1.358(3) ?
    O1 C7 . 1.428(3) ?
    O2 C1 . 1.316(3) ?
    O3 C22 . 1.312(3) ?
    O4 C20 . 1.361(3) ?
    O4 C23 . 1.412(4) ?
    O1w H1w . 0.8400 ?
    O1w H2w . 0.8400 ?
    N1 C8 . 1.296(3) ?
    N1 C10 . 1.469(3) ?
    N2 C15 . 1.310(3) ?
    N2 C14 . 1.466(3) ?
    C1 C2 . 1.400(3) ?
    C1 C6 . 1.421(3) ?
    C2 C3 . 1.374(3) ?
    C2 H2 . 0.9300 ?
    C3 C4 . 1.390(4) ?
    C4 C5 . 1.353(4) ?
    C4 H4 . 0.9300 ?
    C5 C6 . 1.420(3) ?
    C5 H5 . 0.9300 ?
    C6 C8 . 1.459(4) ?
    C7 H7A . 0.9600 ?
    C7 H7B . 0.9600 ?
    C7 H7C . 0.9600 ?
    C8 C9 . 1.511(3) ?
    C9 H9A . 0.9600 ?
    C9 H9B . 0.9600 ?
    C9 H9C . 0.9600 ?
    C10 C11 . 1.538(3) ?
    C10 H10A . 0.9700 ?
    C10 H10B . 0.9700 ?
    C11 C13 . 1.528(4) ?
    C11 C14 . 1.535(3) ?
    C11 C12 . 1.538(3) ?
    C12 H12A . 0.9600 ?
    C12 H12B . 0.9600 ?
    C12 H12C . 0.9600 ?
    C13 H13A . 0.9600 ?
    C13 H13B . 0.9600 ?
    C13 H13C . 0.9600 ?
    C14 H14A . 0.9700 ?
    C14 H14B . 0.9700 ?
    C15 C17 . 1.458(3) ?
    C15 C16 . 1.512(3) ?
    C16 H16A . 0.9600 ?
    C16 H16B . 0.9600 ?
    C16 H16C . 0.9600 ?
    C17 C22 . 1.412(3) ?
    C17 C18 . 1.414(3) ?
    C18 C19 . 1.359(4) ?
    C18 H18 . 0.9300 ?
    C19 C20 . 1.387(4) ?
    C19 H19 . 0.9300 ?
    C20 C21 . 1.373(3) ?
    C21 C22 . 1.411(3) ?
    C21 H21 . 0.9300 ?
    C23 H23A . 0.9600 ?
    C23 H23B . 0.9600 ?
    C23 H23C . 0.9600 ?
loop_
    _geom_angle_atom_site_label_1
    _geom_angle_atom_site_label_2
    _geom_angle_atom_site_label_3
    _geom_angle_site_symmetry_1
    _geom_angle_site_symmetry_3
    _geom_angle
    _geom_angle_publ_flag
    O3 Cu O2 . . 87.70(7) ?
    O3 Cu N2 . . 93.30(7) ?
    O2 Cu N2 . . 161.99(8) ?
    O3 Cu N1 . . 156.09(8) ?
    O2 Cu N1 . . 91.13(7) ?
    N2 Cu N1 . . 95.08(8) ?
    C3 O1 C7 . . 117.2(2) ?
    C1 O2 Cu . . 126.53(14) ?
    C22 O3 Cu . . 128.03(15) ?
    C20 O4 C23 . . 118.3(2) ?
    H1w O1w H2w . . 107.4 ?
    C8 N1 C10 . . 123.47(19) ?
    C8 N1 Cu . . 128.32(17) ?
    C10 N1 Cu . . 108.06(14) ?
    C15 N2 C14 . . 121.92(19) ?
    C15 N2 Cu . . 127.82(15) ?
    C14 N2 Cu . . 109.93(14) ?
    O2 C1 C2 . . 116.13(19) ?
    O2 C1 C6 . . 124.1(2) ?
    C2 C1 C6 . . 119.7(2) ?
    C3 C2 C1 . . 121.7(2) ?
    C3 C2 H2 . . 119.1 ?
    C1 C2 H2 . . 119.1 ?
    O1 C3 C2 . . 124.5(2) ?
    O1 C3 C4 . . 116.1(2) ?
    C2 C3 C4 . . 119.4(3) ?
    C5 C4 C3 . . 119.7(2) ?
    C5 C4 H4 . . 120.1 ?
    C3 C4 H4 . . 120.1 ?
    C4 C5 C6 . . 123.6(2) ?
    C4 C5 H5 . . 118.2 ?
    C6 C5 H5 . . 118.2 ?
    C5 C6 C1 . . 115.8(2) ?
    C5 C6 C8 . . 120.7(2) ?
    C1 C6 C8 . . 123.2(2) ?
    O1 C7 H7A . . 109.5 ?
    O1 C7 H7B . . 109.5 ?
    H7A C7 H7B . . 109.5 ?
    O1 C7 H7C . . 109.5 ?
    H7A C7 H7C . . 109.5 ?
    H7B C7 H7C . . 109.5 ?
    N1 C8 C6 . . 121.1(2) ?
    N1 C8 C9 . . 122.0(2) ?
    C6 C8 C9 . . 116.9(2) ?
    C8 C9 H9A . . 109.4 ?
    C8 C9 H9B . . 109.4 ?
    H9A C9 H9B . . 109.5 ?
    C8 C9 H9C . . 109.6 ?
    H9A C9 H9C . . 109.5 ?
    H9B C9 H9C . . 109.5 ?
    N1 C10 C11 . . 113.23(19) ?
    N1 C10 H10A . . 108.9 ?
    C11 C10 H10A . . 108.9 ?
    N1 C10 H10B . . 108.9 ?
    C11 C10 H10B . . 108.9 ?
    H10A C10 H10B . . 107.7 ?
    C13 C11 C14 . . 111.8(2) ?
    C13 C11 C10 . . 107.4(2) ?
    C14 C11 C10 . . 110.41(18) ?
    C13 C11 C12 . . 110.3(2) ?
    C14 C11 C12 . . 106.3(2) ?
    C10 C11 C12 . . 110.7(2) ?
    C11 C12 H12A . . 109.5 ?
    C11 C12 H12B . . 109.5 ?
    H12A C12 H12B . . 109.5 ?
    C11 C12 H12C . . 109.5 ?
    H12A C12 H12C . . 109.5 ?
    H12B C12 H12C . . 109.5 ?
    C11 C13 H13A . . 109.5 ?
    C11 C13 H13B . . 109.5 ?
    H13A C13 H13B . . 109.5 ?
    C11 C13 H13C . . 109.5 ?
    H13A C13 H13C . . 109.5 ?
    H13B C13 H13C . . 109.5 ?
    N2 C14 C11 . . 114.24(18) ?
    N2 C14 H14A . . 108.7 ?
    C11 C14 H14A . . 108.7 ?
    N2 C14 H14B . . 108.7 ?
    C11 C14 H14B . . 108.7 ?
    H14A C14 H14B . . 107.6 ?
    N2 C15 C17 . . 121.6(2) ?
    N2 C15 C16 . . 120.9(2) ?
    C17 C15 C16 . . 117.5(2) ?
    C15 C16 H16A . . 109.5 ?
    C15 C16 H16B . . 109.5 ?
    H16A C16 H16B . . 109.5 ?
    C15 C16 H16C . . 109.5 ?
    H16A C16 H16C . . 109.5 ?
    H16B C16 H16C . . 109.5 ?
    C22 C17 C18 . . 116.3(2) ?
    C22 C17 C15 . . 124.43(19) ?
    C18 C17 C15 . . 119.3(2) ?
    C19 C18 C17 . . 123.1(2) ?
    C19 C18 H18 . . 118.5 ?
    C17 C18 H18 . . 118.5 ?
    C18 C19 C20 . . 119.9(2) ?
    C18 C19 H19 . . 120.1 ?
    C20 C19 H19 . . 120.1 ?
    O4 C20 C21 . . 124.7(2) ?
    O4 C20 C19 . . 115.5(2) ?
    C21 C20 C19 . . 119.7(2) ?
    C20 C21 C22 . . 120.9(2) ?
    C20 C21 H21 . . 119.6 ?
    C22 C21 H21 . . 119.6 ?
    O3 C22 C21 . . 115.4(2) ?
    O3 C22 C17 . . 124.6(2) ?
    C21 C22 C17 . . 119.95(19) ?
    O4 C23 H23A . . 109.5 ?
    O4 C23 H23B . . 109.5 ?
    H23A C23 H23B . . 109.5 ?
    O4 C23 H23C . . 109.5 ?
    H23A C23 H23C . . 109.5 ?
    H23B C23 H23C . . 109.5 ?
loop_
    _geom_torsion_atom_site_label_1
    _geom_torsion_atom_site_label_2
    _geom_torsion_atom_site_label_3
    _geom_torsion_atom_site_label_4
    _geom_torsion_site_symmetry_1
    _geom_torsion_site_symmetry_2
    _geom_torsion_site_symmetry_3
    _geom_torsion_site_symmetry_4
    _geom_torsion
    _geom_torsion_publ_flag
    O3 Cu O2 C1 . . . . 178.8(2) ?
    N2 Cu O2 C1 . . . . 85.3(3) ?
    N1 Cu O2 C1 . . . . -25.1(2) ?
    O2 Cu O3 C22 . . . . -158.8(2) ?
    N2 Cu O3 C22 . . . . 3.2(2) ?
    N1 Cu O3 C22 . . . . 113.6(2) ?
    O3 Cu N1 C8 . . . . 104.7(3) ?
    O2 Cu N1 C8 . . . . 17.8(2) ?
    N2 Cu N1 C8 . . . . -145.2(2) ?
    O3 Cu N1 C10 . . . . -70.8(2) ?
    O2 Cu N1 C10 . . . . -157.67(15) ?
    N2 Cu N1 C10 . . . . 39.26(15) ?
    O3 Cu N2 C15 . . . . -2.6(2) ?
    O2 Cu N2 C15 . . . . 90.1(3) ?
    N1 Cu N2 C15 . . . . -160.20(19) ?
    O3 Cu N2 C14 . . . . -176.04(14) ?
    O2 Cu N2 C14 . . . . -83.4(2) ?
    N1 Cu N2 C14 . . . . 26.38(15) ?
    Cu O2 C1 C2 . . . . -163.66(16) ?
    Cu O2 C1 C6 . . . . 18.1(3) ?
    O2 C1 C2 C3 . . . . -178.5(2) ?
    C6 C1 C2 C3 . . . . -0.2(3) ?
    C7 O1 C3 C2 . . . . -0.8(4) ?
    C7 O1 C3 C4 . . . . 179.8(3) ?
    C1 C2 C3 O1 . . . . -180.0(2) ?
    C1 C2 C3 C4 . . . . -0.6(4) ?
    O1 C3 C4 C5 . . . . -179.7(3) ?
    C2 C3 C4 C5 . . . . 0.9(4) ?
    C3 C4 C5 C6 . . . . -0.4(5) ?
    C4 C5 C6 C1 . . . . -0.3(4) ?
    C4 C5 C6 C8 . . . . 173.1(3) ?
    O2 C1 C6 C5 . . . . 178.8(2) ?
    C2 C1 C6 C5 . . . . 0.7(3) ?
    O2 C1 C6 C8 . . . . 5.6(3) ?
    C2 C1 C6 C8 . . . . -172.6(2) ?
    C10 N1 C8 C6 . . . . 172.0(2) ?
    Cu N1 C8 C6 . . . . -2.9(3) ?
    C10 N1 C8 C9 . . . . -6.9(4) ?
    Cu N1 C8 C9 . . . . 178.26(18) ?
    C5 C6 C8 N1 . . . . 174.0(2) ?
    C1 C6 C8 N1 . . . . -13.1(3) ?
    C5 C6 C8 C9 . . . . -7.1(3) ?
    C1 C6 C8 C9 . . . . 165.8(2) ?
    C8 N1 C10 C11 . . . . 108.3(3) ?
    Cu N1 C10 C11 . . . . -76.0(2) ?
    N1 C10 C11 C13 . . . . 158.1(2) ?
    N1 C10 C11 C14 . . . . 36.0(3) ?
    N1 C10 C11 C12 . . . . -81.4(2) ?
    C15 N2 C14 C11 . . . . 113.8(2) ?
    Cu N2 C14 C11 . . . . -72.3(2) ?
    C13 C11 C14 N2 . . . . -75.8(3) ?
    C10 C11 C14 N2 . . . . 43.7(3) ?
    C12 C11 C14 N2 . . . . 163.8(2) ?
    C14 N2 C15 C17 . . . . 172.1(2) ?
    Cu N2 C15 C17 . . . . -0.6(3) ?
    C14 N2 C15 C16 . . . . -7.6(3) ?
    Cu N2 C15 C16 . . . . 179.70(18) ?
    N2 C15 C17 C22 . . . . 4.5(4) ?
    C16 C15 C17 C22 . . . . -175.7(2) ?
    N2 C15 C17 C18 . . . . -173.7(2) ?
    C16 C15 C17 C18 . . . . 6.0(3) ?
    C22 C17 C18 C19 . . . . 2.6(4) ?
    C15 C17 C18 C19 . . . . -179.0(2) ?
    C17 C18 C19 C20 . . . . 1.4(4) ?
    C23 O4 C20 C21 . . . . 2.8(4) ?
    C23 O4 C20 C19 . . . . -179.3(3) ?
    C18 C19 C20 O4 . . . . 179.2(2) ?
    C18 C19 C20 C21 . . . . -2.9(4) ?
    O4 C20 C21 C22 . . . . 178.0(2) ?
    C19 C20 C21 C22 . . . . 0.3(4) ?
    Cu O3 C22 C21 . . . . 178.78(16) ?
    Cu O3 C22 C17 . . . . -0.6(4) ?
    C20 C21 C22 O3 . . . . -175.6(2) ?
    C20 C21 C22 C17 . . . . 3.9(4) ?
    C18 C17 C22 O3 . . . . 174.3(2) ?
    C15 C17 C22 O3 . . . . -4.0(4) ?
    C18 C17 C22 C21 . . . . -5.1(3) ?
    C15 C17 C22 C21 . . . . 176.6(2) ?
loop_
    _geom_hbond_atom_site_label_D
    _geom_hbond_atom_site_label_H
    _geom_hbond_atom_site_label_A
    _geom_hbond_site_symmetry_A
    _geom_hbond_distance_DH
    _geom_hbond_distance_HA
    _geom_hbond_distance_DA
    _geom_hbond_angle_DHA
    O1w H1w O2 . 0.84 2.12 2.832(3) 142
    O1w H2w O3 . 0.84 2.32 3.035(3) 143
    C7 H7c O1w 2_655 0.96 2.55 3.476(5) 163
    C16 H16c O2 2_666 0.96 2.52 3.409(3) 153
    C14 H14b Cg1 2_666 0.97 2.62 3.426(2) 141
