# Supplementary material for: {5,5′-Dimeth­oxy-2,2′-[1,1′-(2,2-dimethyl­propane-1,3-diyldinitrilo)­diethyl­idyne]diphenolato-κ4 O,N,N′,O′}copper(II) monohydrate
Source: Acta Crystallogr Sect E Struct Rep Online. 2011 Sep 30;67(Pt 10):m1445–6. doi: 10.1107/S160053681103889X (PMC3201301; doi:10.1107/S160053681103889X)
Supplement: Supplementary file 2 [file e-67-m1445-Isup2.hkl]

# 
# h,k,l, Fc-squared, Fo-squared, sigma(Fo-squared) and status flag 
# 
data_I
_shelx_title '  P-1' 
_shelx_refln_list_code          4 
_shelx_F_calc_maximum      189.93 
_exptl_crystal_F_000       502.00 
_reflns_d_resolution_high  0.7696 
 
loop_ 
 _symmetry_equiv_pos_as_xyz 
 'x, y, z' 
 '-x, -y, -z' 
 
_cell_length_a    10.4721 
_cell_length_b    10.8023 
_cell_length_c    10.8487 
_cell_angle_alpha 106.699 
_cell_angle_beta   99.823 
_cell_angle_gamma 100.035 
 
_shelx_F_squared_multiplier     1.000 
 
loop_ 
 _refln_index_h 
 _refln_index_k 
 _refln_index_l 
 _refln_F_squared_calc 
 _refln_F_squared_meas 
 _refln_F_squared_sigma 
 _refln_observed_status 
   2   0   0     5622.71     5393.52     41.72 o 
   3   0   0      567.82      610.31      7.10 o 
   4   0   0     1462.60     1487.88     18.24 o 
   5   0   0      857.15      896.94     12.77 o 
   6   0   0       59.44       77.65      4.91 o 
   7   0   0      438.29      451.60     10.87 o 
   8   0   0      285.02      292.45      9.37 o 
   9   0   0       76.67       76.30      5.83 o 
  10   0   0      208.79      217.46     10.53 o 
  11   0   0       52.93       49.56      5.30 o 
  12   0   0       25.75       27.29      4.45 o 
  13   0   0       19.81       20.14      6.15 o 
 -13   1   0        4.39        8.86      3.76 o 
 -12   1   0        2.38        4.01      1.56 o 
 -11   1   0       20.40       20.23      3.38 o 
 -10   1   0      330.50      312.68     12.40 o 
  -9   1   0      129.37      134.84      7.66 o 
  -8   1   0      497.57      496.32     11.95 o 
  -7   1   0       22.97       17.70      1.77 o 
  -6   1   0      664.03      643.60     16.38 o 
  -5   1   0      631.33      552.20      7.41 o 
  -4   1   0     1511.03     1382.04     16.67 o 
  -3   1   0     1051.00      983.77     14.33 o 
  -2   1   0       78.67       70.62      4.77 o 
  -1   1   0     9137.04     7511.80    202.55 o 
   1   1   0     3620.80     3400.52     27.63 o 
   2   1   0       64.71       82.79      2.89 o 
   3   1   0     4690.36     4610.48     40.56 o 
   4   1   0     1518.97     1552.76     15.15 o 
   5   1   0     1677.69     1701.73     16.76 o 
   6   1   0      530.30      507.92      9.93 o 
   7   1   0      567.09      557.19     12.32 o 
   8   1   0      343.05      343.00     10.42 o 
   9   1   0      283.58      294.10     11.70 o 
  10   1   0      158.55      153.81      9.04 o 
  11   1   0       14.67       13.30      2.77 o 
  12   1   0        1.32        2.02      1.08 o 
 -13   2   0       28.42       29.55      5.08 o 
 -12   2   0       14.42       14.05      2.81 o 
 -11   2   0       45.82       40.35      6.46 o 
 -10   2   0      430.17      425.18     14.26 o 
  -9   2   0      336.70      331.10      9.24 o 
  -8   2   0      640.21      632.80     12.99 o 
  -7   2   0      708.05      672.58     18.35 o 
  -6   2   0     1242.16     1168.65     26.39 o 
  -5   2   0     2097.41     2157.50     27.58 o 
  -4   2   0     1172.25     1161.97     19.35 o 
  -3   2   0     3493.46     3455.49     22.70 o 
  -2   2   0      223.69      230.10      6.18 o 
  -1   2   0      484.42      490.18      7.21 o 
   0   2   0      401.81      444.18      4.91 o 
   1   2   0      867.44      907.75     17.47 o 
   2   2   0       30.99       26.40      3.39 o 
   3   2   0      573.93      495.49     11.08 o 
   4   2   0      283.79      239.40      7.21 o 
   5   2   0      551.02      541.78      9.51 o 
   6   2   0        7.21        4.68      0.85 o 
   7   2   0        2.34        3.39      0.57 o 
   8   2   0       68.36       63.57      4.24 o 
   9   2   0       85.35       78.44      6.21 o 
  10   2   0       29.12       26.61      4.40 o 
  11   2   0       37.35       39.64      6.04 o 
  12   2   0       11.05       10.43      3.32 o 
 -13   3   0       33.96       30.34      9.12 o 
 -12   3   0       69.34       76.23      7.89 o 
 -11   3   0      100.49      103.69      7.26 o 
 -10   3   0      235.13      238.09      9.24 o 
  -9   3   0      419.55      451.05     13.30 o 
  -8   3   0      690.01      675.19     16.34 o 
  -7   3   0     1045.82      964.78     25.09 o 
  -6   3   0     1557.24     1597.41     26.15 o 
  -5   3   0     5038.15     5256.08     36.45 o 
  -4   3   0     2630.05     2655.34     23.41 o 
  -3   3   0      166.20      161.51      5.29 o 
  -2   3   0       59.29       38.85      1.57 o 
  -1   3   0      170.38      136.91      2.34 o 
   0   3   0     1691.53     1678.12     15.11 o 
   1   3   0     2562.45     2514.05     22.17 o 
   2   3   0     1014.46     1036.23     24.32 o 
   3   3   0      699.13      726.72     22.54 o 
   4   3   0       23.43       18.81      2.33 o 
   5   3   0      502.94      491.34     13.93 o 
   6   3   0       45.59       44.96      3.94 o 
   7   3   0        4.16        7.75      1.86 o 
   8   3   0        3.64        4.30      1.19 o 
   9   3   0        6.02       15.89      3.35 o 
  10   3   0        9.25        8.09      2.42 o 
  11   3   0       14.28       18.57      7.87 o 
 -13   4   0       15.89       18.59      7.05 o 
 -12   4   0       59.13       50.63      5.25 o 
 -11   4   0       44.49       50.23      5.79 o 
 -10   4   0      230.12      237.42     15.07 o 
  -9   4   0      929.15      948.17     37.13 o 
  -8   4   0      241.48      245.30     12.01 o 
  -7   4   0     1211.61     1204.64     24.88 o 
  -6   4   0      955.93      903.35     16.79 o 
  -5   4   0     4450.09     4613.55     35.16 o 
  -4   4   0     1208.61     1210.03     16.68 o 
  -3   4   0        6.87       12.52      0.98 o 
  -2   4   0      338.57      342.46      5.40 o 
  -1   4   0       29.45       24.61      1.26 o 
   0   4   0      101.76      166.25      5.39 o 
   1   4   0     2323.03     2486.73     31.15 o 
   2   4   0     2779.93     3144.91     30.86 o 
   3   4   0      502.34      523.53     13.88 o 
   4   4   0     1014.94     1115.47     22.53 o 
   5   4   0      237.10      247.35      9.42 o 
   6   4   0      346.40      352.93     13.88 o 
   7   4   0      290.32      292.22     13.40 o 
   8   4   0        5.22        2.03      0.90 o 
   9   4   0       30.97       25.20      4.28 o 
  10   4   0        2.67        0.28      2.26 o 
  11   4   0        6.88        2.82      3.62 o 
 -13   5   0       47.73       45.37     10.12 o 
 -12   5   0       23.02       31.86      8.19 o 
 -11   5   0      138.49      134.53      9.14 o 
 -10   5   0      415.48      433.57     15.65 o 
  -9   5   0       82.28       77.35      3.66 o 
  -8   5   0      268.41      272.30     19.17 o 
  -7   5   0      106.61      110.46      7.78 o 
  -6   5   0      412.45      423.72     11.89 o 
  -5   5   0      442.53      419.95      8.65 o 
  -4   5   0       56.92       31.75      1.80 o 
  -3   5   0     1089.59     1040.67     16.07 o 
  -2   5   0     1138.37     1032.18     17.04 o 
  -1   5   0     1027.69      985.69      9.16 o 
   0   5   0     1046.46     1066.29     13.08 o 
   1   5   0      964.67      982.54     14.12 o 
   2   5   0     1220.96     1206.66     20.51 o 
   3   5   0      417.48      432.56     13.41 o 
   4   5   0       89.17       73.34      4.38 o 
   5   5   0      407.54      431.76     12.61 o 
   6   5   0       44.72       48.38      5.64 o 
   7   5   0        1.54        3.48      2.62 o 
   8   5   0       15.21       14.07      3.09 o 
   9   5   0       16.33       22.04      4.24 o 
  10   5   0        4.90       -0.14      1.68 o 
 -13   6   0       36.52       28.99      8.51 o 
 -12   6   0       49.35       33.30      8.32 o 
 -11   6   0      346.77      348.08     26.14 o 
 -10   6   0       56.45       63.66     10.62 o 
  -9   6   0      137.82      163.85     16.58 o 
  -8   6   0       84.95       87.15     11.16 o 
  -7   6   0      370.68      282.46     62.28 o 
  -6   6   0      370.46      372.98      8.97 o 
  -5   6   0      367.20      330.08      6.47 o 
  -4   6   0      321.53      321.48      6.36 o 
  -3   6   0      212.99      203.79      4.74 o 
  -2   6   0      364.89      362.26      5.87 o 
  -1   6   0      122.41      116.56      4.30 o 
   0   6   0      333.09      360.17      9.71 o 
   1   6   0       31.85       30.04      6.91 o 
   2   6   0      718.05      774.10     14.83 o 
   3   6   0       19.90       25.91      2.93 o 
   4   6   0       88.99       92.60      5.81 o 
   5   6   0       19.54       13.06      3.95 o 
   6   6   0       94.60       99.78     12.10 o 
   7   6   0      101.98      104.75     13.08 o 
   8   6   0       18.47       21.02      3.88 o 
   9   6   0        2.30        4.76      2.19 o 
  10   6   0        2.56        7.40      3.48 o 
 -12   7   0       13.00       11.78      3.20 o 
 -11   7   0       42.92       44.76      5.98 o 
 -10   7   0       44.58       59.27      6.47 o 
  -9   7   0       54.18       63.41      6.26 o 
  -8   7   0      252.56      218.12     18.79 o 
  -7   7   0       64.99       64.98      3.87 o 
  -6   7   0      668.06      641.50     10.58 o 
  -5   7   0       79.85       84.98      3.56 o 
  -4   7   0      662.13      673.11      9.37 o 
  -3   7   0      675.75      672.43     11.03 o 
  -2   7   0      546.31      517.05     11.67 o 
  -1   7   0       62.54       60.60      3.91 o 
   0   7   0       25.82       29.49      4.77 o 
   1   7   0        8.01        4.49      1.03 o 
   2   7   0       73.33       86.82     10.70 o 
   3   7   0        1.41        3.12     10.70 o 
   4   7   0        1.04       -1.52      2.15 o 
   5   7   0       35.83       27.81      6.16 o 
   6   7   0       10.59        4.72      1.88 o 
   7   7   0       58.08       46.28      8.85 o 
   8   7   0        3.55        3.41      1.46 o 
 -12   8   0        7.48       15.25      5.59 o 
 -11   8   0        2.31        7.34      4.61 o 
 -10   8   0       34.43       28.72      4.41 o 
  -9   8   0       40.94       34.03      8.00 o 
  -8   8   0      290.50       33.47    128.86 o 
  -7   8   0       42.20       41.60      3.04 o 
  -6   8   0      101.82       99.40      4.49 o 
  -5   8   0       12.45       15.42      1.54 o 
  -4   8   0       62.02       63.75      2.89 o 
  -3   8   0      933.60      913.34     13.25 o 
  -2   8   0       20.45       21.15      4.69 o 
  -1   8   0      137.85      139.66      7.78 o 
   0   8   0        0.12        2.83      0.85 o 
   1   8   0        6.67        6.51      1.15 o 
   2   8   0       23.35       19.90      3.14 o 
   3   8   0        0.53       -0.69      0.72 o 
   4   8   0        3.86        2.80      2.14 o 
   5   8   0        1.59        1.70      2.23 o 
   6   8   0        7.02        6.66      6.98 o 
   7   8   0        5.89       -0.58      1.74 o 
   8   8   0       14.26       16.30      5.59 o 
 -11   9   0       19.23       24.17      7.74 o 
 -10   9   0       41.22       44.77     10.05 o 
  -9   9   0      233.50      226.59     21.81 o 
  -8   9   0      113.27      124.09      7.36 o 
  -7   9   0      150.14      151.93      7.25 o 
  -6   9   0      101.77      103.64      4.40 o 
  -5   9   0      269.67      268.48      6.63 o 
  -4   9   0       51.94       58.08      7.88 o 
  -3   9   0        4.00        5.58      2.01 o 
  -2   9   0        8.89       12.75      1.64 o 
  -1   9   0       22.17       22.85      2.14 o 
   0   9   0        0.01        6.83      1.72 o 
   1   9   0        3.03        2.35      1.17 o 
   2   9   0        1.76       -0.05      1.84 o 
   3   9   0       14.61       18.58      5.61 o 
   4   9   0       17.03       22.51      5.93 o 
   5   9   0       16.04       17.75      5.67 o 
   6   9   0       14.45       14.21      5.73 o 
 -11  10   0       27.68       44.49     10.78 o 
 -10  10   0       39.09       39.59      9.78 o 
  -9  10   0       53.46       55.81     11.01 o 
  -8  10   0       18.19       18.61      6.65 o 
  -7  10   0       11.89       22.81      6.46 o 
  -6  10   0       49.87       59.89     10.36 o 
  -5  10   0      136.70      147.28     15.96 o 
  -4  10   0       11.24        7.98      1.67 o 
  -3  10   0       89.85       76.26      7.56 o 
  -2  10   0        7.79        7.86      1.54 o 
  -1  10   0        4.13        3.27      0.87 o 
   0  10   0        7.65       10.44      3.58 o 
   1  10   0        0.42       -1.68      1.79 o 
   2  10   0       10.49        5.35      2.81 o 
   3  10   0        9.27       13.05      4.40 o 
   4  10   0       24.53       26.69      6.88 o 
   5  10   0       24.69       25.01      6.63 o 
 -10  11   0        0.67       -3.01      3.30 o 
  -9  11   0        0.09       -0.28      2.89 o 
  -8  11   0       29.91       28.48      8.41 o 
  -7  11   0        5.71        8.93      4.36 o 
  -6  11   0        0.63       -1.21      1.88 o 
  -5  11   0        6.55        2.56      2.21 o 
  -4  11   0       11.36       10.82      4.30 o 
  -3  11   0        7.25        8.58      3.96 o 
  -2  11   0        1.47       -3.04      2.54 o 
  -1  11   0       29.09       22.44      7.02 o 
   0  11   0        2.93        4.54      4.30 o 
   1  11   0       44.30       34.19      7.77 o 
   2  11   0        8.13        7.30      3.70 o 
   3  11   0        8.52       12.76      5.11 o 
   4  11   0       17.68       17.47      5.79 o 
  -8  12   0        2.12        1.71      3.14 o 
  -7  12   0        0.02       -1.10      1.96 o 
  -6  12   0        0.01        4.22      3.76 o 
  -5  12   0        1.88       -1.77      3.20 o 
  -4  12   0        0.03        3.71      1.40 o 
  -3  12   0       28.89       35.29      8.76 o 
  -2  12   0       51.32       46.42      9.99 o 
  -1  12   0       48.89       57.36     11.72 o 
   0  12   0       41.09       37.43      5.96 o 
   1  12   0       25.97       29.03      8.32 o 
   2  12   0       21.42       16.72      5.37 o 
   3  12   0       14.65       31.38      8.29 o 
  -4  13   0        4.76        2.42      2.56 o 
  -3  13   0        3.20       -1.34      3.47 o 
  -1 -13   1       42.50       34.44      7.98 o 
   0 -13   1       51.81       39.14      7.84 o 
   1 -13   1      115.01      136.24     18.29 o 
   2 -13   1      101.16      134.48     17.80 o 
   3 -13   1       63.20       71.31     12.82 o 
   4 -13   1       81.33       97.43     15.13 o 
   5 -13   1       53.30       63.19     11.93 o 
   6 -13   1       16.33       19.63      7.32 o 
  -3 -12   1       23.58       26.90      6.95 o 
  -2 -12   1       42.36       38.49      7.75 o 
  -1 -12   1       59.79       55.73      9.91 o 
   0 -12   1      108.21      129.73     17.85 o 
   1 -12   1       82.02      103.13     16.05 o 
   2 -12   1      118.17      135.44     16.77 o 
   3 -12   1       55.18       62.02     11.34 o 
   4 -12   1       24.32       24.91      6.66 o 
   5 -12   1       15.54       23.86      6.92 o 
   6 -12   1       42.56       58.90     11.76 o 
   7 -12   1      144.53      167.43     19.65 o 
   8 -12   1      145.95      151.34     19.36 o 
  -5 -11   1        5.85        3.87      1.60 o 
  -4 -11   1        7.17        0.39      1.99 o 
  -3 -11   1       18.92       18.43      5.78 o 
  -2 -11   1       56.44       55.19      9.41 o 
  -1 -11   1       95.31       94.02     11.90 o 
   0 -11   1       87.97       87.74     11.02 o 
   1 -11   1       23.99       26.41      4.52 o 
   2 -11   1       89.73       92.28     12.99 o 
   3 -11   1       10.69       17.31      5.89 o 
   4 -11   1        2.90       -0.56      1.57 o 
   5 -11   1       36.79       41.82      8.69 o 
   6 -11   1      166.09      192.89     19.45 o 
   7 -11   1      165.99      182.79     19.68 o 
   8 -11   1      173.79      196.62     21.13 o 
   9 -11   1       89.44       85.58     14.04 o 
  10 -11   1       51.33       39.47      9.78 o 
  -6 -10   1       31.31       33.25      8.26 o 
  -5 -10   1       31.56       34.73      8.13 o 
  -4 -10   1       34.71       37.74      7.94 o 
  -3 -10   1       99.15      102.50     12.66 o 
  -2 -10   1      100.94      129.87     13.64 o 
  -1 -10   1      222.85      207.99     10.35 o 
   0 -10   1      100.13      103.16      6.96 o 
   1 -10   1        5.98        6.86      0.92 o 
   2 -10   1      303.31      296.60     12.55 o 
   3 -10   1      371.18      377.67      9.57 o 
   4 -10   1      197.31      214.89      8.35 o 
   5 -10   1       28.87       34.76      2.75 o 
   6 -10   1       92.00      101.70      6.09 o 
   7 -10   1      157.13      162.44     17.26 o 
   8 -10   1      176.33      173.95     18.73 o 
   9 -10   1      118.12      108.06     15.12 o 
  10 -10   1       34.92       68.87     13.39 o 
  11 -10   1       55.53       62.78     12.40 o 
  -7  -9   1       27.94       32.32      7.98 o 
  -6  -9   1       17.31       10.58      4.04 o 
  -5  -9   1       63.12       60.14      9.98 o 
  -4  -9   1      101.88       98.43     12.57 o 
  -3  -9   1      107.81      132.02     13.66 o 
  -2  -9   1      462.46      444.44     15.34 o 
  -1  -9   1      261.73      253.24     10.89 o 
   0  -9   1      253.93      271.17      9.13 o 
   1  -9   1       87.97       84.20      3.24 o 
   2  -9   1     1032.13     1048.82     19.96 o 
   3  -9   1     3140.25     3079.58     68.61 o 
   4  -9   1       85.25       87.26      3.93 o 
   5  -9   1      315.45      316.66      8.15 o 
   6  -9   1       40.63       41.80      2.97 o 
   7  -9   1      228.50      214.61      5.21 o 
   8  -9   1       59.61       56.97     10.32 o 
   9  -9   1       43.66       45.45      5.22 o 
  10  -9   1       99.80       93.98     13.91 o 
  11  -9   1       83.71       75.41     13.10 o 
  -8  -8   1       21.26       25.11      7.12 o 
  -7  -8   1       72.92       79.82     12.14 o 
  -6  -8   1       66.90       84.59     12.00 o 
  -5  -8   1      130.74      141.02     15.00 o 
  -4  -8   1        4.68       10.70      4.07 o 
  -3  -8   1      120.49      129.74     12.87 o 
  -2  -8   1       34.57       33.91      3.98 o 
  -1  -8   1      192.85      189.50      7.57 o 
   0  -8   1      123.30      120.96      6.66 o 
   1  -8   1      875.83      847.45      9.81 o 
   2  -8   1     2739.46     2706.96     21.76 o 
   3  -8   1     2175.54     2196.97     46.01 o 
   4  -8   1      479.61      486.76      8.91 o 
   5  -8   1      275.22      278.83      7.89 o 
   6  -8   1      415.29      408.77      6.56 o 
   7  -8   1      221.03      208.99     11.22 o 
   8  -8   1      153.64       36.72     64.56 o 
   9  -8   1        7.37        4.04      2.50 o 
  10  -8   1       68.51       76.00      7.34 o 
  11  -8   1       31.34       32.60      5.11 o 
  12  -8   1       73.08       71.77     12.73 o 
  -9  -7   1        1.90        3.96      1.74 o 
  -8  -7   1       58.85       57.57     10.47 o 
  -7  -7   1      120.56      103.78     13.22 o 
  -6  -7   1       90.64       91.95     11.94 o 
  -5  -7   1      103.27       97.71     11.46 o 
  -4  -7   1       63.26       70.18      9.30 o 
  -3  -7   1      319.10      321.90     14.83 o 
  -2  -7   1      447.91      482.73     14.48 o 
  -1  -7   1      380.15      388.17     10.32 o 
   0  -7   1     1051.78     1046.08     21.22 o 
   1  -7   1      927.05      906.49      8.86 o 
   2  -7   1     1441.02     1434.66     12.44 o 
   3  -7   1      770.92      771.09     13.01 o 
   4  -7   1      401.25      405.22      7.70 o 
   5  -7   1       31.53       34.98      1.79 o 
   6  -7   1       47.86       45.36      2.80 o 
   7  -7   1       69.45       68.43      3.90 o 
   8  -7   1      173.44      150.79      5.27 o 
   9  -7   1        6.07        9.08      1.45 o 
  10  -7   1       58.65       63.66      6.86 o 
  11  -7   1       53.41       52.73      6.64 o 
  12  -7   1       21.99       24.40      4.98 o 
 -10  -6   1        9.32        6.37      5.22 o 
  -9  -6   1       27.07       24.92      4.62 o 
  -8  -6   1       86.20       80.62     11.77 o 
  -7  -6   1      129.17      137.22     14.51 o 
  -6  -6   1      145.19      132.46     13.61 o 
  -5  -6   1      253.80      254.07     17.81 o 
  -4  -6   1      150.26      119.51      6.54 o 
  -3  -6   1      922.85      937.62     17.99 o 
  -2  -6   1     1691.76     1707.95     21.67 o 
  -1  -6   1     1009.87      994.11     17.91 o 
   0  -6   1      397.25      352.27      7.73 o 
   1  -6   1      313.19      304.28      4.76 o 
   2  -6   1      208.13      207.39      4.32 o 
   3  -6   1      651.74      609.92     13.17 o 
   4  -6   1      997.79      964.46      8.79 o 
   5  -6   1      495.00      490.80     10.49 o 
   6  -6   1       58.42       55.72      2.74 o 
   7  -6   1       28.95       37.07      3.08 o 
   8  -6   1       71.19       83.22      5.22 o 
   9  -6   1        0.27        1.35      0.96 o 
  10  -6   1        1.83        1.16      0.65 o 
  11  -6   1        0.06        2.45      2.55 o 
  12  -6   1        4.13        2.12      3.53 o 
 -11  -5   1       27.07       21.86      6.58 o 
 -10  -5   1       14.34       11.59      5.50 o 
  -9  -5   1      136.54      141.51     10.71 o 
  -8  -5   1       58.38       49.66      8.80 o 
  -7  -5   1      307.39      325.71     21.42 o 
  -6  -5   1      638.96      702.93     20.90 o 
  -5  -5   1      152.23      181.32      8.06 o 
  -4  -5   1      655.51      681.36     13.21 o 
  -3  -5   1      463.32      443.95     11.09 o 
  -2  -5   1     2160.58     2335.92     23.51 o 
  -1  -5   1       20.75       45.99      2.95 o 
   0  -5   1        5.80        2.40      0.58 o 
   1  -5   1      131.85      118.21      2.70 o 
   2  -5   1       37.50       31.95      1.52 o 
   3  -5   1      172.97      260.73      4.38 o 
   4  -5   1     1768.76     1843.31     14.24 o 
   5  -5   1      164.64      140.96      5.11 o 
   6  -5   1      106.55      103.07      6.64 o 
   7  -5   1      147.96      142.55      5.20 o 
   8  -5   1       84.63       90.07      4.92 o 
   9  -5   1        0.81        4.59      2.93 o 
  10  -5   1      403.76      394.41     14.05 o 
  11  -5   1        4.70        2.64      2.34 o 
  12  -5   1        5.07        5.27      2.49 o 
 -11  -4   1       23.07       22.48      4.65 o 
 -10  -4   1       59.15       60.93      7.25 o 
  -9  -4   1       33.90       37.56      5.37 o 
  -8  -4   1      296.33      283.97     13.77 o 
  -7  -4   1      322.20      323.26     13.99 o 
  -6  -4   1      284.37      285.41     12.45 o 
  -5  -4   1      862.18      881.93     15.24 o 
  -4  -4   1      912.85      924.07     20.93 o 
  -3  -4   1     3627.31     3818.72     38.13 o 
  -2  -4   1     1218.77     1243.99     15.88 o 
  -1  -4   1      162.83      144.45      4.11 o 
   0  -4   1     1042.01     1019.28     13.15 o 
   1  -4   1      344.34      316.24      3.99 o 
   2  -4   1        1.52        2.22      0.34 o 
   3  -4   1       78.39       62.49      2.38 o 
   4  -4   1       87.71       72.92      3.29 o 
   5  -4   1      122.30      113.04      6.03 o 
   6  -4   1       73.67       85.95      3.26 o 
   7  -4   1       18.22       17.82      2.05 o 
   8  -4   1       14.52        9.82      1.66 o 
   9  -4   1      295.70      283.89      9.76 o 
  10  -4   1       43.29       37.72      4.52 o 
  11  -4   1        6.72        3.14      1.62 o 
  12  -4   1        0.80       -1.33      1.79 o 
  13  -4   1        0.16       -4.32      3.96 o 
 -12  -3   1       19.88       24.77      5.47 o 
 -11  -3   1       34.48       38.22      5.85 o 
 -10  -3   1       16.97       19.78      4.04 o 
  -9  -3   1      210.11      206.93     12.41 o 
  -8  -3   1      468.11      462.53     16.52 o 
  -7  -3   1      100.77       99.89      6.28 o 
  -6  -3   1      403.71      443.45      9.94 o 
  -5  -3   1       69.58       74.03      4.55 o 
  -4  -3   1      596.53      645.44     12.58 o 
  -3  -3   1      141.36      156.30      5.67 o 
  -2  -3   1      183.46      165.20      5.57 o 
  -1  -3   1       51.68       47.82      2.39 o 
   0  -3   1      656.96      683.37      6.88 o 
   1  -3   1      161.71      162.90      2.48 o 
   2  -3   1     1029.16     1093.43     13.25 o 
   3  -3   1     1334.53     1391.66     21.86 o 
   4  -3   1     1577.46     1656.62     12.62 o 
   5  -3   1     2278.44     2400.95     29.35 o 
   6  -3   1       19.02       17.67      1.76 o 
   7  -3   1       50.50       56.53      3.85 o 
   8  -3   1      247.12      236.65      8.51 o 
   9  -3   1        1.32        0.57      0.46 o 
  10  -3   1        0.06        0.80      0.64 o 
  11  -3   1       16.04       13.11      4.58 o 
  12  -3   1        6.63        5.10      3.44 o 
  13  -3   1        2.57        5.14      3.51 o 
 -12  -2   1        7.44        6.10      5.67 o 
 -11  -2   1       40.03       52.17      5.59 o 
 -10  -2   1       76.62       72.86      6.30 o 
  -9  -2   1       66.47       66.60      5.73 o 
  -8  -2   1      127.24      131.31      7.54 o 
  -7  -2   1        6.44        4.42      1.22 o 
  -6  -2   1      125.05      133.97      5.58 o 
  -5  -2   1       51.28       51.48      3.20 o 
  -4  -2   1        2.17        4.27      0.97 o 
  -3  -2   1      765.93      716.41     11.16 o 
  -2  -2   1     4328.86     4435.66     33.12 o 
  -1  -2   1      662.30      683.98      8.25 o 
   0  -2   1      252.34      271.42      4.38 o 
   1  -2   1     1122.85     1165.46      8.47 o 
   2  -2   1       76.60      102.27      2.46 o 
   3  -2   1      103.72      125.56      4.10 o 
   4  -2   1      245.10      263.72      5.43 o 
   5  -2   1      157.90      160.87      4.83 o 
   6  -2   1       81.00       74.76      4.13 o 
   7  -2   1       98.87      104.15      4.74 o 
   8  -2   1        1.43        1.53      0.53 o 
   9  -2   1      114.14      109.08      5.81 o 
  10  -2   1       98.02       82.20      7.34 o 
  11  -2   1       38.10       39.73      5.43 o 
  12  -2   1        8.92       11.32      2.81 o 
  13  -2   1        3.63        7.88      4.38 o 
 -12  -1   1        0.66        1.66      1.96 o 
 -11  -1   1       62.35       66.49      6.22 o 
 -10  -1   1       10.49       14.25      2.89 o 
  -9  -1   1       34.01       40.58      4.32 o 
  -8  -1   1        0.71        0.89      1.46 o 
  -7  -1   1       59.85       56.35      4.61 o 
  -6  -1   1       11.91       15.47      2.21 o 
  -5  -1   1      979.94     1028.09     14.75 o 
  -4  -1   1       34.24       37.56      2.20 o 
  -3  -1   1     2148.23     2136.96     28.10 o 
  -2  -1   1     6080.99     5907.51     42.57 o 
  -1  -1   1      209.96      276.19     14.58 o 
   1  -1   1     4621.39     4342.26     22.29 o 
   2  -1   1      753.48      827.44      9.24 o 
   3  -1   1     1685.97     1720.60     12.12 o 
   4  -1   1      253.24      254.21      5.52 o 
   5  -1   1     1631.72     1690.78     18.23 o 
   6  -1   1        7.76        5.34      1.22 o 
   7  -1   1       16.60        8.57      1.27 o 
   8  -1   1        0.94        0.45      0.40 o 
   9  -1   1       12.98       13.65      2.23 o 
  10  -1   1       53.00       45.33      4.64 o 
  11  -1   1      228.10      237.70     13.86 o 
  12  -1   1       59.61       67.51      7.78 o 
 -13   0   1       41.85       40.98     13.29 o 
 -12   0   1        0.52        1.04      1.16 o 
 -11   0   1        0.27        1.05      0.82 o 
 -10   0   1       13.05       12.94      2.87 o 
  -9   0   1       58.14       52.10      4.81 o 
  -8   0   1       47.69       44.54      3.62 o 
  -7   0   1      198.53      174.89      8.08 o 
  -6   0   1     1601.13     1662.52     18.66 o 
  -5   0   1       41.85       37.19      2.35 o 
  -4   0   1       84.16       78.84      3.18 o 
  -3   0   1      493.40      549.68     11.82 o 
  -2   0   1     1872.10     1857.13     16.60 o 
  -1   0   1      144.97      116.45     22.31 o 
   1   0   1       43.35       54.30      2.30 o 
   2   0   1      247.46      265.82      3.53 o 
   3   0   1      184.95      204.88      4.13 o 
   4   0   1      560.22      615.62      7.13 o 
   5   0   1       19.79       20.02      1.42 o 
   6   0   1       15.50       17.29      1.66 o 
   7   0   1      266.89      283.17      8.50 o 
   8   0   1      203.70      207.62      7.83 o 
   9   0   1       88.52       97.10      5.72 o 
  10   0   1      103.61      103.39      7.25 o 
  11   0   1      156.94      152.48     13.20 o 
  12   0   1       88.04       86.16      8.91 o 
 -13   1   1       55.44       63.10      6.56 o 
 -12   1   1       14.18       13.49      2.90 o 
 -11   1   1        4.19        4.30      2.20 o 
 -10   1   1        7.86        9.01      2.17 o 
  -9   1   1       10.00       10.10      2.00 o 
  -8   1   1        2.60        3.51      0.75 o 
  -7   1   1       51.15       63.86      3.32 o 
  -6   1   1      272.15      277.51      7.38 o 
  -5   1   1      660.84      718.37     28.35 o 
  -4   1   1      529.94      522.37     19.46 o 
  -3   1   1     3334.11     3441.51     41.57 o 
  -2   1   1     2776.90     2819.53     32.12 o 
  -1   1   1     1072.15     1152.52     16.82 o 
   0   1   1     2877.71     3020.96     17.60 o 
   1   1   1      879.53      867.30      8.99 o 
   2   1   1      594.84      677.15      8.95 o 
   3   1   1     1092.30     1100.02     14.67 o 
   4   1   1      167.04      164.06      4.23 o 
   5   1   1       30.50       42.33      2.37 o 
   6   1   1      190.38      198.03      6.13 o 
   7   1   1      182.95      187.71      5.82 o 
   8   1   1      120.71      132.93      6.43 o 
   9   1   1      170.29      171.68      8.98 o 
  10   1   1      124.77      136.01      9.04 o 
  11   1   1       53.16       58.81      5.80 o 
  12   1   1       70.30       67.61      8.11 o 
 -13   2   1       10.12        9.15      2.44 o 
 -12   2   1        6.32        5.94      1.91 o 
 -11   2   1        0.21        0.62      1.48 o 
 -10   2   1       89.67       92.45      5.88 o 
  -9   2   1        8.96       13.92      2.76 o 
  -8   2   1       49.29       44.65      2.80 o 
  -7   2   1      231.93      255.01      7.33 o 
  -6   2   1       31.46       41.12      4.34 o 
  -5   2   1      192.84      189.72      9.62 o 
  -4   2   1        0.85        0.90      1.35 o 
  -3   2   1       85.68       75.91      4.29 o 
  -2   2   1      821.23      865.60     12.31 o 
  -1   2   1     1968.29     2126.22     32.54 o 
   0   2   1     1731.45     1796.49     25.16 o 
   1   2   1        1.58        7.11      2.00 o 
   2   2   1      164.40      214.35      7.53 o 
   3   2   1      479.58      548.46     13.48 o 
   4   2   1      372.25      333.19      7.80 o 
   5   2   1       58.80       65.14      3.53 o 
   6   2   1      584.51      575.88     11.68 o 
   7   2   1      301.34      300.67      8.64 o 
   8   2   1      173.00      174.14      7.02 o 
   9   2   1       91.97      105.05      9.90 o 
  10   2   1       57.07       59.87     12.86 o 
  11   2   1       22.65       23.51      4.52 o 
  12   2   1       15.48       15.56      4.04 o 
 -13   3   1        7.38        4.32      1.88 o 
 -12   3   1       32.36       35.11      4.42 o 
 -11   3   1       36.55       37.37      3.89 o 
 -10   3   1       70.15       63.32      8.56 o 
  -9   3   1        9.85        7.74      1.22 o 
  -8   3   1        6.31        4.52      1.17 o 
  -7   3   1       29.53       34.97      3.48 o 
  -6   3   1       10.55        7.62      1.44 o 
  -5   3   1      149.94      191.81      7.12 o 
  -4   3   1      558.29      564.46     11.04 o 
  -3   3   1      121.31      107.45      4.22 o 
  -2   3   1       11.11        4.12      0.57 o 
  -1   3   1        7.13       20.99      1.18 o 
   0   3   1     3307.85     3358.49     40.07 o 
   1   3   1     1997.32     2086.89     33.72 o 
   2   3   1     2488.21     2845.92     43.02 o 
   3   3   1     2081.51     2275.52     30.11 o 
   4   3   1     1146.42     1184.69     28.37 o 
   5   3   1      403.71      398.24      9.37 o 
   6   3   1      500.11      513.29     13.55 o 
   7   3   1      567.11      561.57     12.61 o 
   8   3   1       18.93       21.29      2.88 o 
   9   3   1       67.51       63.90      6.77 o 
  10   3   1       34.49       41.70      5.75 o 
  11   3   1        7.52       10.89      3.44 o 
 -13   4   1        0.16       -0.85      1.40 o 
 -12   4   1       27.49       27.92      3.98 o 
 -11   4   1       88.95       83.15     12.60 o 
 -10   4   1       57.63       48.12      6.08 o 
  -9   4   1      155.05      148.59     10.47 o 
  -8   4   1        8.46       10.37      2.58 o 
  -7   4   1      330.48      300.46     10.51 o 
  -6   4   1      102.96       99.33      5.65 o 
  -5   4   1      174.56      172.58      6.90 o 
  -4   4   1       87.14       94.78      5.85 o 
  -3   4   1       38.99       46.46      2.01 o 
  -2   4   1        6.83       12.77      1.42 o 
  -1   4   1       20.61       39.00      1.70 o 
   0   4   1     1734.22     1844.61     16.03 o 
   1   4   1     4595.04     4971.39     58.26 o 
   2   4   1      753.42      806.47     25.04 o 
   3   4   1     1179.28     1227.70     33.03 o 
   4   4   1      712.04      788.16     20.73 o 
   5   4   1      749.79      793.19     21.65 o 
   6   4   1      799.38      816.12     33.12 o 
   7   4   1        6.41        6.16      2.11 o 
   8   4   1      127.50      137.44      7.67 o 
   9   4   1       34.15       39.89      5.46 o 
  10   4   1       72.78       86.60     12.31 o 
  11   4   1        6.84        1.70      3.18 o 
 -13   5   1        4.17       11.32      5.10 o 
 -12   5   1       91.07       69.13     12.21 o 
 -11   5   1        0.25       -0.17      1.49 o 
 -10   5   1      131.16      125.90     15.03 o 
  -9   5   1        1.20       -1.41      1.92 o 
  -8   5   1      144.52      141.94     14.52 o 
  -7   5   1      128.30      123.32      8.56 o 
  -6   5   1     2276.96     2308.83     35.07 o 
  -5   5   1      480.60      485.40      8.95 o 
  -4   5   1      586.17      582.05      8.72 o 
  -3   5   1      228.12      197.91      6.35 o 
  -2   5   1      775.32      781.53     12.01 o 
  -1   5   1      216.19      186.44      4.36 o 
   0   5   1     4677.59     4959.59     28.93 o 
   1   5   1      830.54      789.79     15.42 o 
   2   5   1      324.04      258.62      9.70 o 
   3   5   1      156.23      158.71     12.57 o 
   4   5   1      438.96      441.65     29.63 o 
   5   5   1      990.86      986.98     33.01 o 
   6   5   1       16.97       20.49      3.65 o 
   7   5   1       64.47       70.86      6.70 o 
   8   5   1       10.14        9.32      2.18 o 
   9   5   1       71.33       64.79      7.07 o 
  10   5   1       22.67       21.31      4.20 o 
 -13   6   1        7.89       12.81      5.30 o 
 -12   6   1        0.05       -2.91      1.94 o 
 -11   6   1        2.73        1.30      1.03 o 
 -10   6   1      101.38       95.38     13.44 o 
  -9   6   1       12.78       11.55      4.22 o 
  -8   6   1       28.39       28.28      6.56 o 
  -7   6   1       82.78       94.31      6.25 o 
  -6   6   1      269.37      280.28      8.19 o 
  -5   6   1     1122.14     1146.66     14.21 o 
  -4   6   1      613.73      569.94     10.74 o 
  -3   6   1      709.05      703.06     14.45 o 
  -2   6   1      338.20      287.25      7.87 o 
  -1   6   1      684.01      674.87     12.27 o 
   0   6   1      570.21      585.22     12.41 o 
   1   6   1      993.28     1008.59     27.48 o 
   2   6   1      366.39      351.80     10.27 o 
   3   6   1      959.71      962.23     21.66 o 
   4   6   1      357.26      367.77     14.33 o 
   5   6   1      298.35      318.44     21.17 o 
   6   6   1       58.46       55.84      9.04 o 
   7   6   1        3.71        2.46      4.16 o 
   8   6   1       32.27       34.92      4.96 o 
   9   6   1       35.18       32.93      5.18 o 
 -12   7   1        6.66        4.70      3.27 o 
 -11   7   1        2.40        5.56      2.19 o 
 -10   7   1       20.92       21.71      5.02 o 
  -9   7   1       36.05       41.53      8.86 o 
  -8   7   1        4.31        5.07      1.41 o 
  -7   7   1       76.34       68.43      4.02 o 
  -6   7   1      107.21      103.67      4.40 o 
  -5   7   1     1586.22     1560.88     21.72 o 
  -4   7   1     1143.61     1098.69     24.02 o 
  -3   7   1      827.85      788.06     28.96 o 
  -2   7   1      377.99      317.16     10.87 o 
  -1   7   1      131.70      114.11      4.56 o 
   0   7   1       33.96       39.70      3.03 o 
   1   7   1      216.12      223.51      7.96 o 
   2   7   1      106.27      105.95      6.95 o 
   3   7   1      122.23      144.67      8.78 o 
   4   7   1      106.19      124.52     13.21 o 
   5   7   1      166.15      189.98     17.26 o 
   6   7   1      102.94      133.12     15.13 o 
   7   7   1        1.07        0.28      0.65 o 
   8   7   1       45.64       46.44      9.91 o 
 -12   8   1       25.99       23.66      7.35 o 
 -11   8   1       44.89       53.77     11.03 o 
 -10   8   1        8.78       16.59      6.18 o 
  -9   8   1       39.68        3.71     20.90 o 
  -8   8   1       36.28       39.78      4.00 o 
  -7   8   1      150.99      150.41      6.59 o 
  -6   8   1      202.92      191.19      8.55 o 
  -5   8   1     1266.44     1238.03     71.98 o 
  -4   8   1     1165.14     1178.60     47.93 o 
  -3   8   1      104.73       98.08      9.19 o 
  -2   8   1       29.80       29.90      2.03 o 
  -1   8   1      253.43      241.00      9.66 o 
   0   8   1      199.19      192.53     10.63 o 
   1   8   1      204.78      194.48     14.25 o 
   2   8   1       45.03       52.80      5.07 o 
   3   8   1       74.75       76.88      6.67 o 
   4   8   1      129.27      125.52     14.19 o 
   5   8   1      154.89       67.28     56.82 o 
   6   8   1      108.52      129.99     15.60 o 
   7   8   1        7.67        7.08      4.30 o 
 -11   9   1       36.87       38.33      9.70 o 
 -10   9   1      123.85      145.35     18.45 o 
  -9   9   1      214.71      219.04     22.05 o 
  -8   9   1      117.91      134.26     16.31 o 
  -7   9   1      106.26      117.95     14.94 o 
  -6   9   1       59.89       79.15     11.90 o 
  -5   9   1      794.78      780.62     35.44 o 
  -4   9   1      597.30      565.86     19.35 o 
  -3   9   1       11.22        7.25      1.50 o 
  -2   9   1      346.73      320.04     14.85 o 
  -1   9   1      154.69      144.55      5.11 o 
   0   9   1      406.98      420.54     15.45 o 
   1   9   1       55.54       68.71      5.59 o 
   2   9   1       96.52       94.49      7.15 o 
   3   9   1      143.47      140.05     15.00 o 
   4   9   1      100.41       85.63     12.11 o 
   5   9   1      102.66       80.67     12.40 o 
   6   9   1       91.12      103.98     14.41 o 
 -10  10   1      138.77      165.33     20.73 o 
  -9  10   1      113.02      126.35     17.45 o 
  -8  10   1      100.00      123.54     16.56 o 
  -7  10   1       16.87       15.76      5.51 o 
  -6  10   1      123.16      142.32     16.66 o 
  -5  10   1      174.91      229.03     20.62 o 
  -4  10   1      183.01      186.25     24.49 o 
  -3  10   1      189.04      241.17     20.28 o 
  -2  10   1      275.15      293.63     22.69 o 
  -1  10   1      362.29      393.60     26.25 o 
   0  10   1       80.25       91.95      8.72 o 
   1  10   1       94.32      103.64     12.82 o 
   2  10   1       23.21       30.25      7.41 o 
   3  10   1       53.20       53.58      9.80 o 
   4  10   1       67.66       68.88     11.56 o 
   5  10   1       51.41       59.12     11.03 o 
  -9  11   1       54.74       69.16     13.65 o 
  -8  11   1       20.40       24.24      7.59 o 
  -7  11   1       23.71       24.88      7.83 o 
  -6  11   1       34.73       38.09      9.07 o 
  -5  11   1       46.59       41.72      9.15 o 
  -4  11   1       75.31       86.17     13.21 o 
  -3  11   1      127.84      142.17     16.72 o 
  -2  11   1      161.74      190.84     19.40 o 
  -1  11   1      171.94      202.21     20.01 o 
   0  11   1      174.14      183.09     14.07 o 
   1  11   1       87.85       90.87     13.34 o 
   2  11   1       21.94       24.07      6.67 o 
   3  11   1       10.56       11.59      4.05 o 
  -7  12   1        8.39       19.59      7.30 o 
  -6  12   1       52.44       60.65     11.99 o 
  -5  12   1       67.50       90.08     14.29 o 
  -4  12   1      104.63      108.35     15.68 o 
  -3  12   1      174.17      187.71     20.80 o 
  -2  12   1      177.96      204.04     21.48 o 
  -1  12   1       78.65       89.60     14.64 o 
   0  12   1       60.87       55.77     11.39 o 
   1  12   1       43.52       38.24      7.95 o 
   2  12   1        4.62        8.59      4.13 o 
  -2 -13   2       24.02       19.62      6.46 o 
  -1 -13   2       49.26       60.77     10.01 o 
   0 -13   2       51.12       62.68      7.72 o 
   1 -13   2       11.17       14.62      6.18 o 
   2 -13   2        3.06        1.73      1.13 o 
   3 -13   2        2.95        2.12      2.11 o 
   4 -13   2        2.27        0.65      2.13 o 
   5 -13   2        4.85        8.48      4.43 o 
   6 -13   2        0.01       -0.06      1.39 o 
   7 -13   2        0.34       -2.29      2.63 o 
  -4 -12   2       10.05       12.15      5.02 o 
  -3 -12   2       10.37       13.24      4.71 o 
  -2 -12   2       16.56       20.74      6.22 o 
  -1 -12   2       64.53       64.01      9.97 o 
   0 -12   2       15.49       18.66      5.37 o 
   1 -12   2       21.60       20.64      4.46 o 
   2 -12   2       47.59       55.70     10.55 o 
   3 -12   2       29.74       43.05      9.12 o 
   4 -12   2        9.02        9.25      4.40 o 
   5 -12   2        8.54       10.97      4.94 o 
   6 -12   2        0.06        3.92      3.15 o 
   7 -12   2        0.14        3.13      1.93 o 
   8 -12   2        2.91        6.83      4.51 o 
  -5 -11   2        4.06        9.58      4.88 o 
  -4 -11   2        0.10        1.41      1.63 o 
  -3 -11   2        5.58        2.15      1.88 o 
  -2 -11   2        0.60        2.64      0.95 o 
  -1 -11   2       28.92       29.67      6.46 o 
   0 -11   2        8.03        6.72      2.93 o 
   1 -11   2      113.13      112.57      8.97 o 
   2 -11   2        1.96        2.11      1.06 o 
   3 -11   2       10.87        6.51      6.22 o 
   4 -11   2        1.71        1.62      0.90 o 
   5 -11   2        1.39       -0.18      0.99 o 
   6 -11   2        2.04        4.55      3.90 o 
   7 -11   2        0.35       -1.18      1.55 o 
   8 -11   2        0.23       -5.78      5.52 o 
   9 -11   2       18.84       14.03      5.03 o 
  10 -11   2        2.53        2.73      3.20 o 
  -6 -10   2       12.20        2.59      1.87 o 
  -5 -10   2        4.31        1.45      1.89 o 
  -4 -10   2        0.89        1.09      1.79 o 
  -3 -10   2        0.08       -2.96      2.86 o 
  -2 -10   2        1.61        2.08      1.95 o 
  -1 -10   2       34.08       24.87      4.25 o 
   0 -10   2       34.24       29.26      3.66 o 
   1 -10   2      344.63      321.18      7.59 o 
   2 -10   2       17.48       19.91      2.64 o 
   3 -10   2       69.87       61.92      3.98 o 
   4 -10   2       76.40       70.97      5.42 o 
   5 -10   2       20.41       18.37      3.62 o 
   6 -10   2      130.49       51.56     62.15 o 
   7 -10   2       82.58       83.08     12.01 o 
   8 -10   2      142.16      139.45      9.04 o 
   9 -10   2       29.26       26.16      7.04 o 
  10 -10   2       30.15       33.03      8.68 o 
  -7  -9   2        0.05        0.54      3.53 o 
  -6  -9   2        3.27       10.36      4.96 o 
  -5  -9   2        2.54       -0.46      1.88 o 
  -4  -9   2        6.69        1.77      2.10 o 
  -3  -9   2       45.17       45.91      7.88 o 
  -2  -9   2       14.71       12.62      2.46 o 
  -1  -9   2        5.09        4.25      1.68 o 
   0  -9   2      158.88      166.46      8.44 o 
   1  -9   2        0.19       -0.14      0.32 o 
   2  -9   2       28.06       28.53      2.52 o 
   3  -9   2       36.65       47.52      3.40 o 
   4  -9   2       40.45       44.38      4.17 o 
   5  -9   2       87.79       69.88      5.88 o 
   6  -9   2      406.10      376.16     15.19 o 
   7  -9   2      197.28      199.54      6.92 o 
   8  -9   2       80.24       82.93      4.85 o 
   9  -9   2        5.73        6.96      2.25 o 
  10  -9   2       67.34       66.24      7.11 o 
  11  -9   2       21.85       23.75      7.09 o 
  -8  -8   2        4.34        9.72      4.15 o 
  -7  -8   2        1.71       -1.86      2.29 o 
  -6  -8   2        0.06        2.56      1.63 o 
  -5  -8   2        1.25       -2.15      2.92 o 
  -4  -8   2        0.34        1.09      1.38 o 
  -3  -8   2        6.59        9.38      2.24 o 
  -2  -8   2        0.07        1.82      1.10 o 
  -1  -8   2       26.60       26.60      3.37 o 
   0  -8   2        3.57        3.64      1.03 o 
   1  -8   2      202.45      197.02      4.82 o 
   2  -8   2      591.33      589.40     11.06 o 
   3  -8   2      161.95      155.04      4.88 o 
   4  -8   2      205.90      209.64      7.58 o 
   5  -8   2       15.06       15.88      2.41 o 
   6  -8   2      258.65      257.10      8.92 o 
   7  -8   2       37.48        6.03     22.83 o 
   8  -8   2       21.41       33.14      4.74 o 
   9  -8   2      101.81      101.25      8.22 o 
  10  -8   2       38.07       35.64      5.13 o 
  11  -8   2       40.49       38.78      5.92 o 
  12  -8   2       77.21       73.71      8.28 o 
 -10  -7   2        0.05       -0.70      0.90 o 
  -9  -7   2        6.23        9.72      5.16 o 
  -8  -7   2        7.23        7.83      3.91 o 
  -7  -7   2        1.38        3.74      2.69 o 
  -6  -7   2        1.44        4.78      3.03 o 
  -5  -7   2        8.51        3.81      2.27 o 
  -4  -7   2      249.62      270.92     17.98 o 
  -3  -7   2       21.17       23.74      3.29 o 
  -2  -7   2        0.97        0.94      1.01 o 
  -1  -7   2        3.96        1.29      1.80 o 
   0  -7   2       54.47       50.88      2.98 o 
   1  -7   2       53.88       51.60      2.46 o 
   2  -7   2      484.88      518.88      8.63 o 
   3  -7   2      256.44      245.31      5.76 o 
   4  -7   2      130.28      118.19      4.32 o 
   5  -7   2       63.02       64.88      3.27 o 
   6  -7   2       82.72       92.15      6.28 o 
   7  -7   2      131.17      145.74      7.81 o 
   8  -7   2       24.52       36.02      3.11 o 
   9  -7   2      298.68      306.61     14.40 o 
  10  -7   2      159.64      160.04     11.02 o 
  11  -7   2      145.23      154.20     11.45 o 
  12  -7   2      111.65      122.17     16.15 o 
 -10  -6   2        0.69        0.83      1.47 o 
  -9  -6   2        1.43        3.71      2.36 o 
  -8  -6   2        5.03       10.91      4.24 o 
  -7  -6   2        0.55        2.24      1.24 o 
  -6  -6   2       23.48       18.74      5.10 o 
  -5  -6   2       31.70       27.01      5.82 o 
  -4  -6   2      140.68      141.69      7.11 o 
  -3  -6   2       22.22       31.48      3.10 o 
  -2  -6   2       13.23       23.74      3.03 o 
  -1  -6   2      343.28      327.22      8.34 o 
   0  -6   2      527.29      480.28      9.36 o 
   1  -6   2      525.69      505.40      7.32 o 
   2  -6   2      657.94      612.78      8.63 o 
   3  -6   2     1474.39     1520.61     12.23 o 
   4  -6   2      140.38      127.67      4.17 o 
   5  -6   2      499.47      521.44      9.89 o 
   6  -6   2      133.40      133.18      5.75 o 
   7  -6   2      192.63      180.37      6.43 o 
   8  -6   2       50.53       52.12      2.74 o 
   9  -6   2      313.85      318.44      9.22 o 
  10  -6   2      148.65      160.69     11.05 o 
  11  -6   2       72.21       87.17      8.59 o 
  12  -6   2      138.91      140.91     11.60 o 
 -11  -5   2       13.16       10.03      3.35 o 
 -10  -5   2        1.04       -3.13      2.65 o 
  -9  -5   2        3.90        1.39      1.18 o 
  -8  -5   2       14.14       23.47      6.31 o 
  -7  -5   2      150.19      144.69     14.52 o 
  -6  -5   2       32.57       30.80      4.36 o 
  -5  -5   2       66.24       70.84      5.07 o 
  -4  -5   2      345.45      341.11     10.43 o 
  -3  -5   2      166.39      187.42      7.21 o 
  -2  -5   2      353.84      391.01      9.27 o 
  -1  -5   2        9.89        5.00      0.95 o 
   0  -5   2      116.47      112.00      4.16 o 
   1  -5   2      108.16       95.38      2.78 o 
   2  -5   2      811.05      783.39     16.25 o 
   3  -5   2     3357.46     3437.55     40.37 o 
   4  -5   2     2537.77     2516.90     34.54 o 
   5  -5   2      414.81      361.49      6.94 o 
   6  -5   2      756.09      682.08     10.82 o 
   7  -5   2      451.97      450.35     11.56 o 
   8  -5   2     1211.18     1214.05     16.69 o 
   9  -5   2      370.69      361.00     10.02 o 
  10  -5   2       17.29       18.60      2.79 o 
  11  -5   2      143.19      131.87     14.76 o 
  12  -5   2       44.47       41.63      6.40 o 
 -11  -4   2        1.48        1.27      3.46 o 
 -10  -4   2        2.93        1.73      1.87 o 
  -9  -4   2      121.20      112.31     13.44 o 
  -8  -4   2      162.94      146.96     14.51 o 
  -7  -4   2      228.55      212.66     11.40 o 
  -6  -4   2      148.75      137.97      8.84 o 
  -5  -4   2      566.09      600.11     13.99 o 
  -4  -4   2      697.61      732.85     18.85 o 
  -3  -4   2     4162.06     4374.01     41.26 o 
  -2  -4   2      340.60      302.87      7.62 o 
  -1  -4   2      156.70      133.06      4.55 o 
   0  -4   2       35.64       24.22      1.76 o 
   1  -4   2       32.94       12.61      0.91 o 
   2  -4   2      459.99      398.37      5.64 o 
   3  -4   2    11619.68    11734.97    196.58 o 
   4  -4   2     1771.02     1789.94     15.92 o 
   5  -4   2     2995.83     2826.33     26.93 o 
   6  -4   2      417.20      405.47      7.63 o 
   7  -4   2     1943.73     1949.70     31.72 o 
   8  -4   2     1285.07     1280.37     18.29 o 
   9  -4   2       11.91       13.36      1.95 o 
  10  -4   2      133.02      127.87      8.04 o 
  11  -4   2       85.89       84.55      7.34 o 
  12  -4   2       97.89      102.57     15.49 o 
 -12  -3   2        2.03       -2.25      3.45 o 
 -11  -3   2        1.97       -0.53      2.74 o 
 -10  -3   2       11.87       13.84      3.84 o 
  -9  -3   2        1.54        2.59      2.12 o 
  -8  -3   2       22.46       21.16      5.31 o 
  -7  -3   2      378.94      392.87     21.60 o 
  -6  -3   2       26.58       27.24      2.62 o 
  -5  -3   2      618.88      589.28     14.18 o 
  -4  -3   2       10.68        4.96      1.29 o 
  -3  -3   2      946.78      926.21     13.79 o 
  -2  -3   2     1975.68     2090.37     22.83 o 
  -1  -3   2      488.21      505.63     10.45 o 
   0  -3   2     3276.39     3269.27     20.00 o 
   1  -3   2     3985.89     3800.95     14.46 o 
   2  -3   2     4656.10     4394.80     25.55 o 
   3  -3   2     3610.84     3673.02     65.59 o 
   4  -3   2     3852.96     4044.34     20.75 o 
   5  -3   2     1701.17     1728.22     14.58 o 
   6  -3   2     2502.12     2596.20     20.36 o 
   7  -3   2      815.06      839.50     20.69 o 
   8  -3   2      954.90      966.24     16.52 o 
   9  -3   2        1.65        0.33      0.82 o 
  10  -3   2       29.15       30.46      4.40 o 
  11  -3   2      113.79      106.77      8.65 o 
  12  -3   2       91.23      107.50     15.74 o 
 -12  -2   2        3.95        2.04      1.58 o 
 -11  -2   2        6.32        3.46      1.28 o 
 -10  -2   2        8.90       10.67      2.19 o 
  -9  -2   2       21.09       22.32      4.02 o 
  -8  -2   2      100.75       97.36      7.96 o 
  -7  -2   2      260.40      273.81     15.42 o 
  -6  -2   2      441.18      474.86     10.40 o 
  -5  -2   2      414.54      411.11      9.05 o 
  -4  -2   2      648.15      634.09     11.57 o 
  -3  -2   2     2061.95     2114.45     17.91 o 
  -2  -2   2    12439.26    11736.63     83.05 o 
  -1  -2   2        6.87        7.94      1.20 o 
   0  -2   2      800.87      791.87      8.89 o 
   1  -2   2      124.23      110.29      3.29 o 
   2  -2   2      609.97      536.45     17.60 o 
   3  -2   2       18.08        8.41      0.59 o 
   4  -2   2     2518.09     2339.25     18.79 o 
   5  -2   2      918.88      825.82     10.71 o 
   6  -2   2      961.38      877.81     12.36 o 
   7  -2   2      543.61      548.61     10.80 o 
   8  -2   2      773.51      786.32     16.14 o 
   9  -2   2       71.82       69.52      5.12 o 
  10  -2   2        2.56        1.97      2.86 o 
  11  -2   2      138.30      144.15     10.39 o 
  12  -2   2       24.86       25.35      4.64 o 
 -13  -1   2        0.24       -4.05      2.70 o 
 -12  -1   2       61.41       63.41      6.47 o 
 -11  -1   2       43.22       38.12      5.24 o 
 -10  -1   2       71.86       79.26      6.53 o 
  -9  -1   2       94.00       85.40      6.40 o 
  -8  -1   2      300.65      301.35     11.24 o 
  -7  -1   2      186.26      195.93      8.12 o 
  -6  -1   2      332.72      349.67      8.53 o 
  -5  -1   2      566.00      569.99     10.39 o 
  -4  -1   2      549.45      542.33     10.21 o 
  -3  -1   2     5652.02     5703.73     29.87 o 
  -2  -1   2    28772.04    24549.81    726.94 o 
  -1  -1   2    11190.70    10223.49    325.70 o 
   0  -1   2      427.05      434.77      5.58 o 
   1  -1   2      556.26      571.43      8.20 o 
   2  -1   2     1692.12     1657.46     14.15 o 
   3  -1   2     1867.98     1762.69     17.60 o 
   4  -1   2     1220.82     1149.79     11.58 o 
   5  -1   2      121.10       80.48      3.63 o 
   6  -1   2      285.58      299.65      8.70 o 
   7  -1   2      179.76      190.43      7.56 o 
   8  -1   2      224.84      226.99      9.24 o 
   9  -1   2       73.92       76.23      5.61 o 
  10  -1   2        0.84        4.02      1.97 o 
  11  -1   2       16.38       17.55      3.88 o 
  12  -1   2       16.83       20.35      4.11 o 
 -13   0   2       17.47       13.17      3.87 o 
 -12   0   2      214.40      206.04     12.92 o 
 -11   0   2       70.28       69.78      6.39 o 
 -10   0   2      182.82      170.66      9.41 o 
  -9   0   2       95.69       96.18      5.50 o 
  -8   0   2       48.64       45.39      3.31 o 
  -7   0   2      509.53      530.86      9.87 o 
  -6   0   2     1218.51     1206.82     14.15 o 
  -5   0   2      246.22      229.18      5.70 o 
  -4   0   2     1730.38     1691.88     18.82 o 
  -3   0   2      537.96      534.07     11.02 o 
  -2   0   2    36073.75    23654.75    741.58 o 
  -1   0   2     1903.13     1942.25     26.49 o 
   0   0   2       11.60       16.10      0.96 o 
   1   0   2     9801.32     9065.95     38.54 o 
   2   0   2      272.41      262.64      4.76 o 
   3   0   2     4347.91     4244.47     38.13 o 
   4   0   2      265.81      344.89      6.98 o 
   5   0   2     1033.97      965.81     14.97 o 
   6   0   2      958.60      937.86     13.92 o 
   7   0   2      863.08      877.56     11.14 o 
   8   0   2      463.95      447.90     11.51 o 
   9   0   2      355.98      331.36     12.13 o 
  10   0   2       10.88        8.17      2.53 o 
  11   0   2       27.54       26.72      4.87 o 
  12   0   2        3.11       -0.27      1.88 o 
 -13   1   2       40.19       40.67      5.36 o 
 -12   1   2      109.27      103.28      8.24 o 
 -11   1   2      133.21      143.76      9.01 o 
 -10   1   2      173.59      170.58     11.93 o 
  -9   1   2       90.32       83.13      4.50 o 
  -8   1   2      294.43      288.04      7.65 o 
  -7   1   2     2289.73     2273.83     34.33 o 
  -6   1   2     1156.65     1171.25     43.61 o 
  -5   1   2     2306.13     2399.11     54.23 o 
  -4   1   2      577.81      557.51     12.62 o 
  -3   1   2     9368.98     8871.30    288.87 o 
  -2   1   2     1194.49     1239.46     13.64 o 
  -1   1   2      160.10      166.70      2.63 o 
   0   1   2       41.42       53.82      2.07 o 
   1   1   2      874.80      868.52     10.94 o 
   2   1   2      937.28      880.99      9.49 o 
   3   1   2      448.93      426.17      7.57 o 
   4   1   2      223.35      186.55      5.05 o 
   5   1   2      140.48      135.53      4.64 o 
   6   1   2      922.76      895.31     13.12 o 
   7   1   2      527.08      530.96      9.79 o 
   8   1   2      483.10      464.05      9.66 o 
   9   1   2      106.11       97.42      6.18 o 
  10   1   2       71.95       76.46      7.99 o 
  11   1   2       12.32       17.87      5.57 o 
  12   1   2       17.65       10.97      4.69 o 
 -13   2   2       38.35       42.13      7.21 o 
 -12   2   2       61.38       63.71      6.25 o 
 -11   2   2       78.39       77.53      6.99 o 
 -10   2   2      168.13      174.79      6.53 o 
  -9   2   2      269.13      257.56      8.09 o 
  -8   2   2      593.78      587.85     15.95 o 
  -7   2   2     1567.36     1568.31     24.40 o 
  -6   2   2      702.24      723.27     15.24 o 
  -5   2   2      256.07      206.42      6.77 o 
  -4   2   2      397.05      385.79      8.16 o 
  -3   2   2     1497.74     1450.27     15.28 o 
  -2   2   2     2824.38     2713.51     20.46 o 
  -1   2   2     2976.61     2696.71     13.80 o 
   0   2   2     4558.39     4540.81     30.90 o 
   1   2   2      792.53      785.71     20.46 o 
   2   2   2     1765.61     1792.57     27.78 o 
   3   2   2     1306.01     1290.48     13.98 o 
   4   2   2      261.73      231.33      6.59 o 
   5   2   2       20.64       12.07      1.61 o 
   6   2   2      134.70      126.70      6.13 o 
   7   2   2       75.10       71.48      4.22 o 
   8   2   2       17.10       17.54      2.17 o 
   9   2   2       78.28       74.78      7.21 o 
  10   2   2      102.89       99.15     12.61 o 
  11   2   2        5.36        5.16      2.72 o 
 -13   3   2       27.36       30.93      4.48 o 
 -12   3   2       12.20       18.31      3.46 o 
 -11   3   2       70.18       77.86      7.94 o 
 -10   3   2      192.19      202.52      7.81 o 
  -9   3   2      156.21      162.33     10.90 o 
  -8   3   2      225.97      265.05     13.07 o 
  -7   3   2      974.91      962.42     27.44 o 
  -6   3   2     1186.24     1223.84     29.78 o 
  -5   3   2      369.63      329.63      8.35 o 
  -4   3   2       58.64       43.39      2.56 o 
  -3   3   2      526.36      567.26      7.02 o 
  -2   3   2       16.64        8.68      0.99 o 
  -1   3   2     1505.93     1447.23      9.65 o 
   0   3   2     2535.46     2767.45     27.72 o 
   1   3   2     2634.94     2740.64     42.76 o 
   2   3   2      896.50      933.79     12.98 o 
   3   3   2     1019.76     1024.88     19.37 o 
   4   3   2      191.93      198.72      6.42 o 
   5   3   2       64.25       59.01      3.75 o 
   6   3   2       34.95       30.72      6.10 o 
   7   3   2       54.64       52.88      3.85 o 
   8   3   2       95.88       82.03      5.71 o 
   9   3   2       25.92       17.54      3.66 o 
  10   3   2       33.42       24.36      6.66 o 
  11   3   2        2.30       -1.39      2.18 o 
 -13   4   2       28.00       32.08      7.68 o 
 -12   4   2       20.31       17.48      4.67 o 
 -11   4   2      279.84      316.14     17.28 o 
 -10   4   2       32.98       33.09      5.18 o 
  -9   4   2      160.37      160.11     10.89 o 
  -8   4   2       83.53       69.06      8.21 o 
  -7   4   2      249.68      245.38      9.73 o 
  -6   4   2      196.93      197.62      8.12 o 
  -5   4   2       20.31       14.28      1.63 o 
  -4   4   2      495.85      462.56      7.41 o 
  -3   4   2      364.08      326.72      7.26 o 
  -2   4   2      157.67      120.86      6.33 o 
  -1   4   2     1709.78     1761.21     11.35 o 
   0   4   2     4781.25     5301.33     59.04 o 
   1   4   2      225.20      194.34     12.30 o 
   2   4   2     1812.34     1735.60     58.50 o 
   3   4   2      109.61      115.79      5.61 o 
   4   4   2      490.25      478.83     10.45 o 
   5   4   2       33.66       24.36      3.43 o 
   6   4   2        7.36        4.67      1.34 o 
   7   4   2       92.92       90.13      5.87 o 
   8   4   2        2.16        3.17      0.94 o 
   9   4   2       13.53       14.76      3.61 o 
  10   4   2        0.40       -1.59      1.71 o 
 -13   5   2       77.45       91.25     15.01 o 
 -12   5   2      233.37      220.16     22.95 o 
 -11   5   2       67.33       71.59     12.35 o 
 -10   5   2      158.22      153.98     11.56 o 
  -9   5   2      189.16      184.05     20.69 o 
  -8   5   2      482.84      476.01     18.07 o 
  -7   5   2      109.17      108.42      5.63 o 
  -6   5   2       20.34       18.39      1.99 o 
  -5   5   2      283.31      274.06      7.30 o 
  -4   5   2      437.93      437.04      8.59 o 
  -3   5   2      301.31      267.73     10.24 o 
  -2   5   2     1820.52     1869.26     26.92 o 
  -1   5   2      993.42      987.06     13.55 o 
   0   5   2      476.37      494.76      9.74 o 
   1   5   2       44.03       61.18      7.63 o 
   2   5   2        3.95        1.02      0.82 o 
   3   5   2      431.77      424.04     15.14 o 
   4   5   2        4.79        4.32      2.31 o 
   5   5   2      157.51      148.51      8.16 o 
   6   5   2       51.56       57.38      9.35 o 
   7   5   2        8.88       11.30      2.66 o 
   8   5   2        2.59        2.14      2.74 o 
   9   5   2        4.87        3.56      5.74 o 
 -13   6   2       61.87       53.49     12.06 o 
 -12   6   2       67.95       71.18     12.87 o 
 -11   6   2       46.95       40.03      9.64 o 
 -10   6   2      186.87      176.51     18.89 o 
  -9   6   2      203.28      191.47     11.77 o 
  -8   6   2      640.71      660.00     17.44 o 
  -7   6   2      135.42      135.54      6.87 o 
  -6   6   2      816.71      819.48     10.26 o 
  -5   6   2     1682.95     1684.73     19.92 o 
  -4   6   2     1625.42      296.16    792.80 o 
  -3   6   2      688.81      721.62     27.79 o 
  -2   6   2      494.51      497.50     11.81 o 
  -1   6   2        8.93        7.04      0.83 o 
   0   6   2       40.95       40.22      3.00 o 
   1   6   2        2.85        2.86      0.64 o 
   2   6   2       50.56       51.22      2.83 o 
   3   6   2       44.22       35.16      3.22 o 
   4   6   2       11.21       11.17      2.46 o 
   5   6   2      157.00      150.02      8.35 o 
   6   6   2        1.71       -1.66      3.52 o 
   7   6   2       50.61       49.57      5.89 o 
   8   6   2        4.48        6.27      3.90 o 
   9   6   2        0.35        2.35      1.71 o 
 -12   7   2       19.15       19.50      7.48 o 
 -11   7   2       37.66       30.75      8.46 o 
 -10   7   2      110.31       97.72     14.36 o 
  -9   7   2       81.33       11.19     39.56 o 
  -8   7   2      159.09      152.08      5.72 o 
  -7   7   2       23.87       24.24      1.86 o 
  -6   7   2       56.48       52.64      2.93 o 
  -5   7   2     1350.24     1462.04     44.98 o 
  -4   7   2      443.05      452.84     24.14 o 
  -3   7   2      258.70      251.14     17.57 o 
  -2   7   2       28.96       20.18      2.12 o 
  -1   7   2      203.98      185.15      4.71 o 
   0   7   2      107.14      105.82      5.57 o 
   1   7   2      123.35      110.15      6.64 o 
   2   7   2       52.39       43.33      2.57 o 
   3   7   2       87.60       75.18      4.03 o 
   4   7   2        2.21        3.85      1.14 o 
   5   7   2       18.67       11.97      2.44 o 
   6   7   2       33.17       46.11      8.95 o 
   7   7   2       58.87       66.91     11.34 o 
 -12   8   2        9.26        4.41      2.50 o 
 -11   8   2       42.02       31.52      8.51 o 
 -10   8   2       54.61       44.61     10.40 o 
  -9   8   2       91.55       72.02     12.23 o 
  -8   8   2       78.27       74.92      6.81 o 
  -7   8   2      126.89      135.22      9.12 o 
  -6   8   2        2.66        3.57      1.57 o 
  -5   8   2      211.75      210.89     11.06 o 
  -4   8   2      128.82      105.30      7.94 o 
  -3   8   2       22.32       15.32      3.11 o 
  -2   8   2       11.09       13.21      2.04 o 
  -1   8   2        5.08        4.87      0.67 o 
   0   8   2       16.99       16.05      1.29 o 
   1   8   2        9.01        7.82      1.68 o 
   2   8   2        0.91        0.13      0.17 o 
   3   8   2        7.63        5.73      1.09 o 
   4   8   2        3.29        2.74      1.58 o 
   5   8   2        1.33        1.97      2.72 o 
   6   8   2        2.91        8.80      4.37 o 
 -11   9   2       80.06       68.63     13.27 o 
 -10   9   2       60.89       61.53     12.18 o 
  -9   9   2       40.91       33.71      9.22 o 
  -8   9   2       81.91       84.00     13.44 o 
  -7   9   2       87.25       90.05     13.61 o 
  -6   9   2       46.76       48.93      7.11 o 
  -5   9   2      102.91      104.10      8.34 o 
  -4   9   2        3.56        2.34      1.77 o 
  -3   9   2       16.67       16.61      5.30 o 
  -2   9   2        1.56       -2.08      2.97 o 
  -1   9   2        1.16        1.44      0.49 o 
   0   9   2        0.91        0.69      0.77 o 
   1   9   2        2.85        2.09      1.71 o 
   2   9   2       49.41       48.38      8.79 o 
   3   9   2       32.54       34.77      7.88 o 
   4   9   2        8.02        9.12      3.12 o 
   5   9   2       15.37       13.85      5.09 o 
 -10  10   2       42.70       39.30     10.66 o 
  -9  10   2       26.66       32.94      8.77 o 
  -8  10   2       22.97       41.45      9.89 o 
  -7  10   2       26.50       17.80      6.12 o 
  -6  10   2       31.70       38.32      9.08 o 
  -5  10   2        8.61       11.56      4.93 o 
  -4  10   2        0.61       -3.28      3.16 o 
  -3  10   2        4.96        9.61      4.19 o 
  -2  10   2        0.02        1.86      0.95 o 
  -1  10   2       27.52       15.85      5.65 o 
   0  10   2        2.65        1.57      2.36 o 
   1  10   2        8.86        8.78      2.99 o 
   2  10   2       29.76       30.20      5.26 o 
   3  10   2       17.95       19.99      6.12 o 
   4  10   2        8.49       14.70      6.19 o 
  -8  11   2        4.58        3.94      3.75 o 
  -7  11   2       17.74       13.44      5.03 o 
  -6  11   2       13.49       17.03      5.57 o 
  -5  11   2        3.13        9.25      6.26 o 
  -4  11   2        9.00        4.07      3.13 o 
  -3  11   2        6.00        2.73      3.00 o 
  -2  11   2        5.96       10.31      4.71 o 
  -1  11   2       27.86       28.14      7.26 o 
   0  11   2        6.49        6.98      4.80 o 
   1  11   2        7.65        4.90      3.76 o 
   2  11   2       37.43       35.13      5.97 o 
   3  11   2        6.00       14.95      6.06 o 
  -5  12   2        5.94       10.11      5.08 o 
  -4  12   2       12.84        1.26      2.93 o 
  -3  12   2        1.59       -4.09      4.17 o 
  -2  12   2        7.80        8.80      3.96 o 
  -1  12   2        5.34        5.62      2.68 o 
  -2 -13   3       12.51        8.87      3.93 o 
  -1 -13   3       23.36       17.77      5.77 o 
   0 -13   3       81.72      104.10     12.45 o 
   1 -13   3       29.27       32.01      4.90 o 
   2 -13   3       35.38       44.43      9.74 o 
   3 -13   3       63.56       74.26     12.63 o 
   4 -13   3       50.88       62.31     11.76 o 
   5 -13   3      127.99      167.64     19.09 o 
   6 -13   3      220.77      268.41     24.53 o 
   7 -13   3       86.04       85.74     14.33 o 
  -4 -12   3       22.01       11.21      3.89 o 
  -3 -12   3       30.61       18.79      5.53 o 
  -2 -12   3       50.10       58.80      9.76 o 
  -1 -12   3       10.61       11.75      4.09 o 
   0 -12   3       92.70       86.83     10.69 o 
   1 -12   3       21.72       19.15      3.66 o 
   2 -12   3        5.44        7.64      1.60 o 
   3 -12   3       41.57       38.01      8.37 o 
   4 -12   3      132.30      162.51     17.60 o 
   5 -12   3      233.69      276.34     23.20 o 
   6 -12   3      217.12      236.87     21.92 o 
   7 -12   3      130.49      132.54     16.60 o 
   8 -12   3      131.90      121.58     16.60 o 
  -5 -11   3       43.57       40.78      8.82 o 
  -4 -11   3       68.41       57.81     10.05 o 
  -3 -11   3       57.56       68.10     10.49 o 
  -2 -11   3       13.44       11.27      4.22 o 
  -1 -11   3        3.55        7.03      2.91 o 
   0 -11   3      133.29      130.87     12.26 o 
   1 -11   3      146.82      163.62      7.20 o 
   2 -11   3        9.29       10.09      2.03 o 
   3 -11   3       95.49       94.89     12.50 o 
   4 -11   3       65.67       70.03     10.82 o 
   5 -11   3      207.08      235.29     19.99 o 
   6 -11   3      168.72      179.32     17.86 o 
   7 -11   3      347.82      332.46     13.99 o 
   8 -11   3      120.65      123.61     15.58 o 
   9 -11   3       96.96       82.61     13.17 o 
  -7 -10   3        8.98        5.53      3.29 o 
  -6 -10   3       10.16       10.39      4.83 o 
  -5 -10   3       66.27       56.33     10.10 o 
  -4 -10   3       53.13       53.69      9.15 o 
  -3 -10   3      111.71      118.98     12.99 o 
  -2 -10   3       79.66       83.94     10.42 o 
  -1 -10   3      121.00      118.12      7.92 o 
   0 -10   3      672.41      675.18     11.80 o 
   1 -10   3      931.63      906.34     21.68 o 
   2 -10   3      414.85      393.08     11.18 o 
   3 -10   3      129.81      134.39      8.37 o 
   4 -10   3       81.09       93.33     11.54 o 
   5 -10   3      173.86      201.44     17.36 o 
   6 -10   3      146.33      151.58     15.26 o 
   7 -10   3       88.04       86.51      7.12 o 
   8 -10   3       63.18       72.58      6.99 o 
   9 -10   3       68.65       50.69      5.94 o 
  10 -10   3       38.73       34.71      8.17 o 
  -8  -9   3        8.95        6.44      3.63 o 
  -7  -9   3       23.60       24.17      6.75 o 
  -6  -9   3        7.11        9.24      3.61 o 
  -5  -9   3       12.02       18.12      5.67 o 
  -4  -9   3      127.26      134.54     13.83 o 
  -3  -9   3      127.18      119.82     12.13 o 
  -2  -9   3      184.36      169.60     13.81 o 
  -1  -9   3      395.10      371.79     10.82 o 
   0  -9   3      722.51      696.85     13.20 o 
   1  -9   3     2050.72     2053.86     29.40 o 
   2  -9   3      105.08      113.00      6.34 o 
   3  -9   3      281.07      274.96     17.27 o 
   4  -9   3      582.41      553.09     18.48 o 
   5  -9   3      490.02      454.05     16.60 o 
   6  -9   3      399.28      383.53     11.08 o 
   7  -9   3        1.34        1.09      0.89 o 
   8  -9   3      155.00      160.82     10.05 o 
   9  -9   3       91.18       92.68      8.03 o 
  10  -9   3       48.19       50.41      6.20 o 
  11  -9   3       46.60       44.28      7.32 o 
  -8  -8   3       59.84       68.62     11.65 o 
  -7  -8   3       63.22       63.70     10.72 o 
  -6  -8   3        6.07        6.52      3.13 o 
  -5  -8   3      138.06      149.65     14.58 o 
  -4  -8   3      280.08      289.61     19.39 o 
  -3  -8   3      166.18      159.80     13.58 o 
  -2  -8   3      190.82      202.40      7.99 o 
  -1  -8   3      359.53      363.81     13.20 o 
   0  -8   3     1585.24     1591.61     19.09 o 
   1  -8   3      480.70      483.67      9.06 o 
   2  -8   3      383.00      391.74      9.75 o 
   3  -8   3       52.37       54.86      4.13 o 
   4  -8   3      260.03      242.11     15.98 o 
   5  -8   3      129.05      125.94      6.40 o 
   6  -8   3      150.36      162.43      7.85 o 
   7  -8   3       21.96       29.26      3.04 o 
   8  -8   3      143.40      140.72      9.39 o 
   9  -8   3      180.23      155.75     10.32 o 
  10  -8   3       89.23       79.79      7.80 o 
  11  -8   3       67.69       67.88      7.56 o 
  -9  -7   3       44.12       41.60      9.31 o 
  -8  -7   3       49.88       40.72      8.62 o 
  -7  -7   3       43.87       50.48      8.92 o 
  -6  -7   3       81.17       83.59     10.94 o 
  -5  -7   3      408.39      405.03     23.16 o 
  -4  -7   3      906.77      859.29     31.68 o 
  -3  -7   3      582.31      564.30     16.71 o 
  -2  -7   3      901.38      892.59     16.97 o 
  -1  -7   3      951.08      970.82     19.31 o 
   0  -7   3     1023.81      982.12     13.10 o 
   1  -7   3      434.59      401.12      9.11 o 
   2  -7   3      550.38      514.90      9.60 o 
   3  -7   3      214.23      213.79      7.20 o 
   4  -7   3        6.15        1.40      2.55 o 
   5  -7   3       77.25       76.38      4.26 o 
   6  -7   3       14.35       18.84      2.83 o 
   7  -7   3        2.26        0.95      0.60 o 
   8  -7   3       46.19       60.78      8.95 o 
   9  -7   3      143.96      129.12      9.44 o 
  10  -7   3       39.53       41.09      6.02 o 
  11  -7   3        6.90        7.41      2.18 o 
  12  -7   3       11.66       20.45      6.01 o 
 -10  -6   3       16.80       13.89      5.33 o 
  -9  -6   3       11.31       14.66      4.73 o 
  -8  -6   3       67.11       68.58     10.73 o 
  -7  -6   3      173.87      191.32     17.08 o 
  -6  -6   3      166.68      218.36     17.26 o 
  -5  -6   3      412.49      435.85     22.93 o 
  -4  -6   3      581.22      621.14     15.06 o 
  -3  -6   3      577.91      586.32     13.80 o 
  -2  -6   3      229.01      220.10      9.22 o 
  -1  -6   3      330.65      329.16     10.54 o 
   0  -6   3       96.83       86.04      3.44 o 
   1  -6   3        2.65        1.28      0.60 o 
   2  -6   3      487.45      495.78      7.77 o 
   3  -6   3      510.88      538.55      8.13 o 
   4  -6   3      706.07      697.19     12.07 o 
   5  -6   3      528.31      503.93     13.31 o 
   6  -6   3      328.11      313.72     17.11 o 
   7  -6   3       11.13       13.13      4.90 o 
   8  -6   3        5.91       10.50      2.29 o 
   9  -6   3        6.18        3.79      0.99 o 
  10  -6   3       36.75       44.94      8.37 o 
  11  -6   3        9.43        8.55      2.75 o 
  12  -6   3       14.83       20.96      7.09 o 
 -11  -5   3       39.53       24.70      6.88 o 
 -10  -5   3       17.75       13.67      5.52 o 
  -9  -5   3       17.18       18.29      5.36 o 
  -8  -5   3      203.98      206.65     18.04 o 
  -7  -5   3        3.25       -0.30      2.50 o 
  -6  -5   3      285.25      319.78     14.46 o 
  -5  -5   3       73.03       77.65      4.76 o 
  -4  -5   3      336.60      364.53     10.33 o 
  -3  -5   3       20.58       14.04      2.02 o 
  -2  -5   3       32.23       20.55      1.89 o 
  -1  -5   3      125.55      109.09      4.12 o 
   0  -5   3      240.23      225.24      4.58 o 
   1  -5   3        4.07       13.04      1.09 o 
   2  -5   3     1968.99     2125.00     12.63 o 
   3  -5   3      389.45      408.89      6.81 o 
   4  -5   3       21.92       39.71      3.37 o 
   5  -5   3      458.04      525.92     14.83 o 
   6  -5   3       35.15       41.12      3.77 o 
   7  -5   3      177.86      183.09      4.79 o 
   8  -5   3      367.11      387.67      8.14 o 
   9  -5   3        9.76        8.77      1.29 o 
  10  -5   3       21.33       17.66      3.59 o 
  11  -5   3        6.24        5.47      1.88 o 
  12  -5   3        1.06        1.75      1.19 o 
 -12  -4   3       21.92       16.44      6.18 o 
 -11  -4   3       23.91       23.90      6.28 o 
 -10  -4   3      106.10      122.43     14.62 o 
  -9  -4   3      166.64      165.81     16.42 o 
  -8  -4   3       25.86       21.70      5.37 o 
  -7  -4   3      107.03      119.45     12.59 o 
  -6  -4   3      138.60      148.65      9.34 o 
  -5  -4   3      530.66      588.98     13.00 o 
  -4  -4   3       71.76       98.64      5.24 o 
  -3  -4   3       53.45       30.69      3.54 o 
  -2  -4   3      187.52      178.07      6.11 o 
  -1  -4   3        5.97        5.34      1.25 o 
   0  -4   3      116.43      146.42      4.26 o 
   1  -4   3     2619.04     2745.81     14.76 o 
   2  -4   3      909.02      987.22      9.91 o 
   3  -4   3      965.11     1017.89     14.11 o 
   4  -4   3        1.74        0.12      0.93 o 
   5  -4   3       97.81       97.70      4.53 o 
   6  -4   3        6.33        5.91      0.87 o 
   7  -4   3      141.52      130.33      5.06 o 
   8  -4   3       13.25       13.65      1.70 o 
   9  -4   3        8.63        9.97      1.57 o 
  10  -4   3        2.29        2.66      1.14 o 
  11  -4   3        5.20        0.84      3.08 o 
  12  -4   3       16.34       19.10      7.04 o 
 -12  -3   3        7.26        7.03      2.44 o 
 -11  -3   3       45.25       44.58      6.31 o 
 -10  -3   3      151.93      157.74     16.24 o 
  -9  -3   3      102.10      115.72     13.20 o 
  -8  -3   3      196.00      195.05     16.15 o 
  -7  -3   3      268.86      260.52     14.93 o 
  -6  -3   3      479.34      550.80     12.92 o 
  -5  -3   3      261.33      274.36     10.56 o 
  -4  -3   3      997.82     1129.28     20.16 o 
  -3  -3   3      282.21      266.73      6.83 o 
  -2  -3   3     1076.84     1140.76     18.07 o 
  -1  -3   3     1168.41     1196.52     17.60 o 
   0  -3   3      725.04      765.74     10.80 o 
   1  -3   3     1069.18     1161.86     13.08 o 
   2  -3   3        1.52        1.83      0.40 o 
   3  -3   3       49.95       62.71      3.13 o 
   4  -3   3       40.04       38.45      2.91 o 
   5  -3   3      198.26      188.79      7.99 o 
   6  -3   3        0.54        3.75      1.14 o 
   7  -3   3        0.03        0.95      0.65 o 
   8  -3   3      190.18      182.78      7.34 o 
   9  -3   3      122.19      127.65      6.61 o 
  10  -3   3        5.40        4.41      1.98 o 
  11  -3   3        5.53        9.55      2.45 o 
  12  -3   3        3.78        4.20      2.44 o 
 -12  -2   3       10.56        7.32      2.20 o 
 -11  -2   3       14.76       18.13      3.66 o 
 -10  -2   3       21.12       24.38      4.47 o 
  -9  -2   3       35.90       32.14      4.97 o 
  -8  -2   3       55.62       59.87      5.49 o 
  -7  -2   3      114.86      118.41      6.55 o 
  -6  -2   3       73.15       68.98      4.03 o 
  -5  -2   3      473.97      445.10     10.81 o 
  -4  -2   3      496.61      526.10      9.73 o 
  -3  -2   3     1326.24     1394.41     14.35 o 
  -2  -2   3     9811.31     9895.21     78.68 o 
  -1  -2   3     2548.49     2656.06     32.99 o 
   0  -2   3     3599.33     3648.12     26.95 o 
   1  -2   3      113.44       99.54      6.69 o 
   2  -2   3      159.28      168.68      3.68 o 
   3  -2   3      288.81      316.11      4.15 o 
   4  -2   3      196.45      203.83      3.92 o 
   5  -2   3       67.45       56.78      2.10 o 
   6  -2   3       14.07       17.92      1.79 o 
   7  -2   3        2.58        2.38      0.49 o 
   8  -2   3       92.01       82.10      5.11 o 
   9  -2   3      177.42      169.90      7.95 o 
  10  -2   3       38.73       37.62      4.97 o 
  11  -2   3       14.25       21.33      3.92 o 
  12  -2   3        7.45       14.90      6.36 o 
 -13  -1   3        1.99       -0.30      2.62 o 
 -12  -1   3        0.73        2.02      1.73 o 
 -11  -1   3        2.99        4.59      1.88 o 
 -10  -1   3       27.96       30.41      4.94 o 
  -9  -1   3       22.75       29.22      3.95 o 
  -8  -1   3       87.04       99.86      6.90 o 
  -7  -1   3      139.39      143.85      6.01 o 
  -6  -1   3       76.50       69.87      4.39 o 
  -5  -1   3      133.31      132.96      5.72 o 
  -4  -1   3       68.55       69.37      3.33 o 
  -3  -1   3       97.24      104.99      3.69 o 
  -2  -1   3     3636.95     3659.14     22.30 o 
  -1  -1   3     7414.66     7365.91     64.18 o 
   0  -1   3      318.17      308.39      5.59 o 
   1  -1   3     1038.95     1147.91     22.59 o 
   2  -1   3      833.50      870.45     17.63 o 
   3  -1   3       67.18       77.04      2.29 o 
   4  -1   3        3.39        3.86      0.58 o 
   5  -1   3        0.41        0.97      0.36 o 
   6  -1   3       76.15       77.45      3.91 o 
   7  -1   3       61.27       58.82      4.14 o 
   8  -1   3       26.93       27.20      3.08 o 
   9  -1   3      198.07      184.87      8.61 o 
  10  -1   3      231.21      221.27     21.51 o 
  11  -1   3        5.76       13.19      3.28 o 
  12  -1   3       60.56       70.54      9.22 o 
 -13   0   3        0.77       -0.39      1.66 o 
 -12   0   3        6.71        5.13      2.26 o 
 -11   0   3       11.28       10.66      3.69 o 
 -10   0   3       12.01       11.47      1.90 o 
  -9   0   3        1.56        1.15      2.52 o 
  -8   0   3      406.55      411.41     12.16 o 
  -7   0   3       70.77       69.63      3.73 o 
  -6   0   3      270.60      292.83      9.62 o 
  -5   0   3      189.51      204.84     10.63 o 
  -4   0   3      300.95      350.32     10.38 o 
  -3   0   3       49.37       46.34      2.65 o 
  -2   0   3     7121.99     6786.71     55.06 o 
  -1   0   3     1191.95     1233.93      9.42 o 
   0   0   3       93.67       83.58      3.35 o 
   1   0   3       12.53       17.08      1.01 o 
   2   0   3     1056.35     1126.70     12.40 o 
   3   0   3       33.80       45.21      2.42 o 
   4   0   3      180.63      148.76      4.19 o 
   5   0   3      503.42      512.17      9.60 o 
   6   0   3      377.11      379.23      9.08 o 
   7   0   3      119.90      135.29      4.86 o 
   8   0   3      439.44      432.09      9.33 o 
   9   0   3      207.78      200.40      9.36 o 
  10   0   3       40.05       47.16      6.04 o 
  11   0   3       37.28       39.10      5.77 o 
  12   0   3       13.23       17.74      5.44 o 
 -13   1   3        3.03        6.68      2.22 o 
 -12   1   3       24.71       21.51      5.91 o 
 -11   1   3       11.60       11.33      2.88 o 
 -10   1   3        5.74        5.46      1.44 o 
  -9   1   3       10.75        9.28      1.72 o 
  -8   1   3       17.90       16.21      2.00 o 
  -7   1   3      219.57      242.33      9.32 o 
  -6   1   3       75.89       79.89      8.52 o 
  -5   1   3      251.05      261.14      9.62 o 
  -4   1   3      148.32      160.71      7.54 o 
  -3   1   3     4688.88     4955.10     25.53 o 
  -2   1   3     2159.46     2287.31     18.67 o 
  -1   1   3      406.86      399.21      4.74 o 
   0   1   3      337.16      360.34      5.52 o 
   1   1   3      773.90      762.55     24.93 o 
   2   1   3      311.04      306.77      6.00 o 
   3   1   3      141.89      188.57      5.35 o 
   4   1   3      523.71      528.22     11.93 o 
   5   1   3      605.28      652.16     15.73 o 
   6   1   3      225.51      249.98      9.02 o 
   7   1   3      287.75      292.91      8.16 o 
   8   1   3      379.15      366.37     10.51 o 
   9   1   3       30.67       32.49      6.65 o 
  10   1   3       21.37       16.33      5.28 o 
  11   1   3       19.27       21.70      5.68 o 
 -13   2   3        6.56        3.11      1.83 o 
 -12   2   3       14.66       14.10      4.63 o 
 -11   2   3       26.45       28.21      4.08 o 
 -10   2   3       71.71       66.97      4.55 o 
  -9   2   3       23.47       19.39      3.69 o 
  -8   2   3       38.40       29.89      4.32 o 
  -7   2   3      203.91      193.79      7.08 o 
  -6   2   3       27.23       28.98      3.35 o 
  -5   2   3       11.84        8.47      1.56 o 
  -4   2   3        1.07        0.44      0.67 o 
  -3   2   3      573.91      601.42      8.12 o 
  -2   2   3     4137.66     4359.52     16.50 o 
  -1   2   3     2248.92     2300.81     14.57 o 
   0   2   3     1789.42     1833.77     18.92 o 
   1   2   3      539.71      520.60      7.70 o 
   2   2   3      948.91      929.75     17.48 o 
   3   2   3        3.15        2.25      1.39 o 
   4   2   3      526.38      531.02     12.94 o 
   5   2   3      722.78      738.07     19.80 o 
   6   2   3      451.92      481.66     16.19 o 
   7   2   3      247.47      248.72      9.22 o 
   8   2   3       96.83      104.92      8.54 o 
   9   2   3       17.12       17.24      4.82 o 
  10   2   3        1.86       -2.89      2.31 o 
  11   2   3       19.42       27.39      6.90 o 
 -13   3   3        7.95        7.43      2.21 o 
 -12   3   3        4.16        2.16      1.95 o 
 -11   3   3        1.17        0.38      1.63 o 
 -10   3   3       11.65       12.27      3.14 o 
  -9   3   3        5.52       12.87      2.33 o 
  -8   3   3       24.79       28.63      3.16 o 
  -7   3   3        4.62        1.20      0.62 o 
  -6   3   3       86.44      122.55      5.63 o 
  -5   3   3      124.54      144.06      5.42 o 
  -4   3   3      100.47      111.87      4.07 o 
  -3   3   3      311.29      344.18      5.31 o 
  -2   3   3     1090.98     1258.36      9.80 o 
  -1   3   3       37.09       34.20      1.44 o 
   0   3   3      335.60      334.08      8.71 o 
   1   3   3     1024.79     1040.61     28.52 o 
   2   3   3      785.83      807.20     26.33 o 
   3   3   3     1369.58     1438.56     21.33 o 
   4   3   3      584.62      596.04     14.70 o 
   5   3   3      618.39      623.11     19.45 o 
   6   3   3       30.40       44.63      7.46 o 
   7   3   3      122.91      118.94      6.95 o 
   8   3   3       88.92      101.64     12.48 o 
   9   3   3       58.49       78.29     11.59 o 
  10   3   3        3.64        2.09      1.03 o 
 -13   4   3       20.10       16.01      4.22 o 
 -12   4   3       30.06       23.97      4.19 o 
 -11   4   3       65.00       57.80      7.48 o 
 -10   4   3       28.04       28.57      4.99 o 
  -9   4   3       88.94       82.00      5.88 o 
  -8   4   3      251.72      252.88      9.51 o 
  -7   4   3      601.50      623.88     13.67 o 
  -6   4   3      131.46      122.29      4.90 o 
  -5   4   3        5.92        6.58      1.45 o 
  -4   4   3      203.21      176.61      3.78 o 
  -3   4   3      128.18      107.49      4.04 o 
  -2   4   3      782.17      432.02    350.45 o 
  -1   4   3     1733.02     1737.99     14.97 o 
   0   4   3       90.91       62.08      6.78 o 
   1   4   3      469.28      419.58     19.83 o 
   2   4   3      370.20      397.11     20.01 o 
   3   4   3      587.75      598.85     14.81 o 
   4   4   3      347.28      357.29     14.76 o 
   5   4   3      346.68      312.88     20.22 o 
   6   4   3       28.46       39.36      7.59 o 
   7   4   3       74.23       88.92     11.62 o 
   8   4   3      101.19      132.57     15.13 o 
   9   4   3       79.36       91.56     13.14 o 
  10   4   3       11.72       21.87      6.92 o 
 -13   5   3        0.01       -4.84      4.39 o 
 -12   5   3      110.19      100.77     10.43 o 
 -11   5   3        1.89        2.50      1.50 o 
 -10   5   3       36.30       39.28      6.33 o 
  -9   5   3       10.56       13.64      2.27 o 
  -8   5   3      399.33      388.79     11.41 o 
  -7   5   3      949.54      985.99     16.43 o 
  -6   5   3      328.50      336.74      8.15 o 
  -5   5   3      493.87      488.79      6.05 o 
  -4   5   3      155.08      130.34      5.57 o 
  -3   5   3      207.04      189.54      9.56 o 
  -2   5   3     1045.35     1129.79     26.25 o 
  -1   5   3     1646.45     1657.66     28.94 o 
   0   5   3      590.13      548.41     15.93 o 
   1   5   3     1334.79     1363.59     26.72 o 
   2   5   3      404.56      371.43     20.72 o 
   3   5   3     1387.05     1382.53     41.32 o 
   4   5   3       48.41       48.68      7.92 o 
   5   5   3       11.66        5.60      2.06 o 
   6   5   3       62.10       69.98     10.60 o 
   7   5   3      179.47      191.24     18.27 o 
   8   5   3       54.57       64.41     10.86 o 
   9   5   3       20.19       22.13      6.86 o 
 -12   6   3        4.19        4.83      3.48 o 
 -11   6   3        6.64        8.21      4.49 o 
 -10   6   3        0.49        1.98      2.35 o 
  -9   6   3       76.33       94.92     13.70 o 
  -8   6   3       30.03       29.45      3.40 o 
  -7   6   3      791.95      804.34     14.88 o 
  -6   6   3      242.82      249.80     10.61 o 
  -5   6   3      204.61      206.57     16.92 o 
  -4   6   3      133.10      128.15     12.53 o 
  -3   6   3      333.04      330.82     13.15 o 
  -2   6   3      392.41      414.56     19.45 o 
  -1   6   3      499.88      477.86      6.23 o 
   0   6   3      575.85      579.94     11.74 o 
   1   6   3      604.91      637.84     19.34 o 
   2   6   3      594.29      647.48     29.18 o 
   3   6   3      372.33      393.32     23.25 o 
   4   6   3      255.68      268.50     20.25 o 
   5   6   3        1.21        3.90      3.04 o 
   6   6   3      223.34      237.56     20.60 o 
   7   6   3      119.08      121.66     15.05 o 
   8   6   3       46.68       50.64     10.41 o 
 -12   7   3        2.12       -0.16      1.38 o 
 -11   7   3        1.41        1.77      1.85 o 
 -10   7   3        0.45       -1.65      2.29 o 
  -9   7   3       24.57       25.18      3.22 o 
  -8   7   3       48.26       52.16      3.87 o 
  -7   7   3      252.77      249.24      8.58 o 
  -6   7   3      208.01      214.12     11.67 o 
  -5   7   3        9.56        9.84      2.25 o 
  -4   7   3      258.58      267.98     12.67 o 
  -3   7   3      133.66      129.86      8.69 o 
  -2   7   3      305.84      301.10     19.73 o 
  -1   7   3      164.36      158.30      4.94 o 
   0   7   3      131.46      148.94      6.98 o 
   1   7   3       33.59       38.59      3.48 o 
   2   7   3      235.34      239.49     11.11 o 
   3   7   3      391.41      369.29     14.88 o 
   4   7   3      366.39      394.90     25.75 o 
   5   7   3       44.94       43.71      8.39 o 
   6   7   3      116.53      131.37     16.11 o 
   7   7   3       97.36      114.21     15.41 o 
 -11   8   3       30.07       36.57      9.96 o 
 -10   8   3       66.68       84.93     14.44 o 
  -9   8   3       40.97       48.78     10.51 o 
  -8   8   3       98.67      108.92     15.14 o 
  -7   8   3      207.47      226.89     21.30 o 
  -6   8   3      491.43      504.27     30.46 o 
  -5   8   3       92.53       95.66     12.63 o 
  -4   8   3       18.98       26.66      6.64 o 
  -3   8   3       71.10       86.60     11.47 o 
  -2   8   3       51.09       62.40      9.44 o 
  -1   8   3       57.76       62.29      2.33 o 
   0   8   3       14.47       28.03      3.00 o 
   1   8   3      115.62      126.17      7.08 o 
   2   8   3      325.68      319.87     16.74 o 
   3   8   3      264.31      273.16     21.90 o 
   4   8   3      151.81      142.55     16.23 o 
   5   8   3       66.93       64.70     11.60 o 
   6   8   3       32.22       25.90      7.52 o 
 -10   9   3       32.49       49.36     11.36 o 
  -9   9   3       41.33       40.57     10.18 o 
  -8   9   3       41.63       40.88      9.55 o 
  -7   9   3      267.98      282.93     24.79 o 
  -6   9   3      395.83      456.43     30.06 o 
  -5   9   3       79.86       95.48     13.49 o 
  -4   9   3      411.26      401.57     26.92 o 
  -3   9   3      244.46      246.00     20.65 o 
  -2   9   3      317.70      338.54     24.05 o 
  -1   9   3      121.76      139.83      6.83 o 
   0   9   3       44.70       71.67      5.78 o 
   1   9   3      203.30      232.37     20.30 o 
   2   9   3      119.26      119.58     14.51 o 
   3   9   3       81.42       85.58     12.91 o 
   4   9   3       67.35       61.38     11.02 o 
  -9  10   3        9.56        9.63      4.20 o 
  -8  10   3       98.23       82.37     14.00 o 
  -7  10   3      112.64      101.81     15.59 o 
  -6  10   3       32.24       42.44      9.50 o 
  -5  10   3      170.17      194.09     20.35 o 
  -4  10   3      219.89      257.74     22.71 o 
  -3  10   3      365.06      368.28     26.89 o 
  -2  10   3      240.44      272.58     23.02 o 
  -1  10   3      205.40      239.17     21.37 o 
   0  10   3       65.74       79.37     12.51 o 
   1  10   3       54.36       49.42     10.33 o 
   2  10   3       83.87       81.40     17.43 o 
   3  10   3       50.03       51.86     11.99 o 
   4  10   3       29.75       35.90      9.16 o 
  -7  11   3       40.19       54.39     11.80 o 
  -6  11   3       60.24       78.76     13.81 o 
  -5  11   3      157.63      203.17     21.78 o 
  -4  11   3      156.38      182.75     20.44 o 
  -3  11   3       95.96       87.93     13.90 o 
  -2  11   3       98.20      103.93     14.98 o 
  -1  11   3       56.74       49.41     10.47 o 
   0  11   3       41.79       53.65     11.35 o 
   1  11   3       36.93       42.62     10.17 o 
   2  11   3       31.05       46.66     10.86 o 
   3 -14   4        5.70        5.30      3.86 o 
  -2 -13   4        6.02        6.74      3.85 o 
  -1 -13   4        0.37        1.01      1.12 o 
   0 -13   4       10.05       12.20      4.61 o 
   1 -13   4        5.22        5.46      4.33 o 
   2 -13   4        0.05        0.73      1.22 o 
   3 -13   4        0.59       -3.66      3.73 o 
   4 -13   4       11.43        3.91      1.34 o 
   5 -13   4        0.60       -3.88      2.99 o 
   6 -13   4        0.23        4.88      3.00 o 
   7 -13   4        3.70        5.48      3.89 o 
  -4 -12   4        6.55        9.39      4.13 o 
  -3 -12   4       23.12       24.76      6.54 o 
  -2 -12   4        4.61        4.77      2.57 o 
  -1 -12   4       40.58       46.21      7.83 o 
   0 -12   4        3.39        1.54      1.30 o 
   1 -12   4        2.79        3.39      1.54 o 
   2 -12   4       21.92       22.44      2.87 o 
   3 -12   4       29.59       29.16      6.18 o 
   4 -12   4       14.34       14.59      3.39 o 
   5 -12   4        2.52        4.46      1.89 o 
   6 -12   4        0.69        1.70      2.24 o 
   7 -12   4        2.21        1.03      2.44 o 
   8 -12   4        0.39       -3.04      2.77 o 
  -6 -11   4        4.09        3.74      3.36 o 
  -5 -11   4       12.55       10.45      4.57 o 
  -4 -11   4        5.27        8.31      4.03 o 
  -3 -11   4        2.46        5.90      3.09 o 
  -2 -11   4       19.22       14.63      4.24 o 
  -1 -11   4       99.31       89.37      7.22 o 
   0 -11   4        3.74        2.28      0.92 o 
   1 -11   4       10.96        9.20      2.14 o 
   2 -11   4        0.10        1.03      1.08 o 
   3 -11   4        2.60        0.42      0.97 o 
   4 -11   4       48.43       51.95      5.33 o 
   5 -11   4        1.29        2.69      2.32 o 
   6 -11   4       25.36       30.74      4.44 o 
   7 -11   4       30.92       29.01      4.40 o 
   8 -11   4       22.61       28.41      4.49 o 
   9 -11   4        4.10        0.59      2.36 o 
  -7 -10   4        6.81       13.70      5.14 o 
  -6 -10   4        3.66        6.77      4.13 o 
  -5 -10   4        6.10        7.52      3.68 o 
  -4 -10   4        1.25        5.90      3.63 o 
  -3 -10   4       26.06       17.60      4.79 o 
  -2 -10   4       14.33       11.02      4.00 o 
  -1 -10   4       19.87       20.10      3.25 o 
   0 -10   4       56.26       52.70      3.42 o 
   1 -10   4       62.35       58.00      3.39 o 
   2 -10   4       20.76       21.56      2.39 o 
   3 -10   4        5.91        3.37      1.00 o 
   4 -10   4      174.68      159.83      9.18 o 
   5 -10   4        6.16        9.25      2.09 o 
   6 -10   4      107.83      108.10      8.00 o 
   7 -10   4       51.89       47.48      5.44 o 
   8 -10   4       40.47       42.47      5.42 o 
   9 -10   4       49.92       45.03      5.90 o 
  10 -10   4       31.01       25.52      5.98 o 
  -8  -9   4        0.49        1.14      2.04 o 
  -7  -9   4        5.25        2.30      2.01 o 
  -6  -9   4       17.81       15.53      5.48 o 
  -5  -9   4       12.63       10.97      3.81 o 
  -4  -9   4        4.72        0.17      2.32 o 
  -3  -9   4       12.17       15.35      4.48 o 
  -2  -9   4        0.53        1.52      2.92 o 
  -1  -9   4       62.52       54.87      4.21 o 
   0  -9   4       62.01       53.81      3.35 o 
   1  -9   4      217.84      226.23      7.36 o 
   2  -9   4       10.51        9.68      1.76 o 
   3  -9   4       18.75       18.06      3.08 o 
   4  -9   4       61.31       55.89      4.41 o 
   5  -9   4      105.62      116.17      6.45 o 
   6  -9   4       19.45       31.07      4.19 o 
   7  -9   4       93.00      101.42      7.84 o 
   8  -9   4       59.36       53.60      4.46 o 
   9  -9   4       48.51       42.86      4.17 o 
  10  -9   4       22.17       24.18      4.36 o 
  11  -9   4      152.16      134.59     14.95 o 
  -9  -8   4        0.01        5.82      3.83 o 
  -8  -8   4        0.28        2.14      1.57 o 
  -7  -8   4        5.47        4.59      2.89 o 
  -6  -8   4       10.13       13.30      4.62 o 
  -5  -8   4        1.44        0.82      1.25 o 
  -4  -8   4        0.05        1.33      0.79 o 
  -3  -8   4       40.96       45.92      4.93 o 
  -2  -8   4        2.11        0.11      0.79 o 
  -1  -8   4       66.22       67.18      4.45 o 
   0  -8   4      927.98      904.55     15.03 o 
   1  -8   4      387.97      370.51      8.33 o 
   2  -8   4       39.05       43.99      3.19 o 
   3  -8   4       25.07       27.37      3.07 o 
   4  -8   4      149.63      177.81     13.40 o 
   5  -8   4       14.14       14.01      2.00 o 
   6  -8   4        2.29        0.44      1.67 o 
   7  -8   4      214.98      199.51     10.85 o 
   8  -8   4      257.60      255.38     12.82 o 
   9  -8   4      157.94      152.03     10.32 o 
  10  -8   4      256.13      282.72     14.79 o 
  11  -8   4      161.06      156.83     16.45 o 
  -9  -7   4        1.99        4.38      2.90 o 
  -8  -7   4        1.40        4.07      2.85 o 
  -7  -7   4        0.95        0.47      2.04 o 
  -6  -7   4        5.07        3.64      2.54 o 
  -5  -7   4        4.26        5.26      2.02 o 
  -4  -7   4        4.05        2.17      1.22 o 
  -3  -7   4       38.47       29.44      3.15 o 
  -2  -7   4      185.90      177.24      7.24 o 
  -1  -7   4      182.40      169.88      7.20 o 
   0  -7   4     1101.90     1115.55     15.04 o 
   1  -7   4      992.54     1022.99     14.31 o 
   2  -7   4      231.55      208.37      7.05 o 
   3  -7   4      444.17      472.75     13.98 o 
   4  -7   4      327.38      312.74     10.43 o 
   5  -7   4      337.95      356.18     12.09 o 
   6  -7   4       50.80       55.85      5.25 o 
   7  -7   4      272.66      293.66     12.75 o 
   8  -7   4      418.95      394.41     15.66 o 
   9  -7   4      380.82      376.47     16.07 o 
  10  -7   4      287.24      294.16     15.01 o 
  11  -7   4      120.75      126.78     15.32 o 
 -10  -6   4        0.91       -4.66      4.17 o 
  -9  -6   4        0.39        0.06      2.80 o 
  -8  -6   4        0.10       -1.13      2.23 o 
  -7  -6   4        0.24        4.63      2.68 o 
  -6  -6   4        9.40        7.55      2.98 o 
  -5  -6   4       19.78       28.13      5.89 o 
  -4  -6   4       83.32       99.38      4.77 o 
  -3  -6   4        0.82        2.77      0.76 o 
  -2  -6   4       26.09       34.57      3.13 o 
  -1  -6   4       66.75       66.21      4.14 o 
   0  -6   4      630.31      648.77     10.38 o 
   1  -6   4     3335.19     3413.26     22.26 o 
   2  -6   4      296.46       92.66     76.00 o 
   3  -6   4     1024.66     1050.54     13.57 o 
   4  -6   4      265.50      277.16     11.23 o 
   5  -6   4      961.08     1000.62     20.06 o 
   6  -6   4      674.70      664.95     25.64 o 
   7  -6   4      597.74      630.27     18.14 o 
   8  -6   4      440.11      437.13     16.07 o 
   9  -6   4      163.75      152.46     14.03 o 
  10  -6   4      183.10      190.22     11.87 o 
  11  -6   4       91.34       85.09     12.80 o 
  12  -6   4       44.84       41.77      6.73 o 
 -11  -5   4        0.10       -2.30      1.55 o 
 -10  -5   4        0.32       -0.13      2.70 o 
  -9  -5   4       67.91       66.78     10.92 o 
  -8  -5   4       39.32       44.67      8.12 o 
  -7  -5   4       32.20       14.65      4.62 o 
  -6  -5   4       29.34       26.70      3.95 o 
  -5  -5   4      281.95      287.43     10.83 o 
  -4  -5   4      759.79      784.73     12.80 o 
  -3  -5   4       46.49       45.11      4.37 o 
  -2  -5   4       27.41       24.49      3.13 o 
  -1  -5   4      107.99      111.28      6.41 o 
   0  -5   4      179.74      168.04      6.75 o 
   1  -5   4     1142.61     1172.85     12.48 o 
   2  -5   4     1569.80     1676.81     16.49 o 
   3  -5   4      102.38       71.26      3.23 o 
   4  -5   4      617.16      604.11     17.83 o 
   5  -5   4      577.47      534.41     18.25 o 
   6  -5   4     1917.73     1871.81     68.05 o 
   7  -5   4      174.27      165.91     11.96 o 
   8  -5   4        2.17        1.32      0.72 o 
   9  -5   4      357.16      374.76      9.88 o 
  10  -5   4      135.62      152.57     16.85 o 
  11  -5   4      101.49      127.57     11.59 o 
  12  -5   4       24.58       19.29      4.49 o 
 -12  -4   4        0.13       -0.46      1.46 o 
 -11  -4   4       17.44       12.62      5.27 o 
 -10  -4   4       45.81       45.26      9.54 o 
  -9  -4   4      195.47      209.58     18.70 o 
  -8  -4   4       68.18       69.10      9.94 o 
  -7  -4   4      332.78      311.15     17.78 o 
  -6  -4   4       40.46       35.53      5.77 o 
  -5  -4   4     1360.81     1481.32     22.66 o 
  -4  -4   4     1185.32     1302.46     33.61 o 
  -3  -4   4      214.70      215.84      7.71 o 
  -2  -4   4     1215.21     1285.82     21.64 o 
  -1  -4   4      981.91      952.79     17.96 o 
   0  -4   4      984.11      981.13     14.13 o 
   1  -4   4     4890.93     5196.03     25.46 o 
   2  -4   4     3360.39     3354.08     22.47 o 
   3  -4   4     2455.70     2294.26     16.88 o 
   4  -4   4     2196.60     2271.04     23.71 o 
   5  -4   4     1540.72     1558.28     19.77 o 
   6  -4   4     2172.32     2202.40     27.28 o 
   7  -4   4      669.36      630.18     10.12 o 
   8  -4   4        2.06        2.90      0.77 o 
   9  -4   4      126.93      136.56      7.08 o 
  10  -4   4      196.15      223.23     30.51 o 
  11  -4   4       71.89       66.94      8.44 o 
  12  -4   4       38.12       35.08      6.21 o 
 -12  -3   4        2.99        3.14      1.77 o 
 -11  -3   4        3.83        4.59      1.99 o 
 -10  -3   4       51.34       57.07     10.00 o 
  -9  -3   4       70.06       70.19      6.82 o 
  -8  -3   4       45.63       54.11      5.62 o 
  -7  -3   4      120.49      106.00     11.74 o 
  -6  -3   4      281.67      301.57      9.29 o 
  -5  -3   4      605.34      666.49     17.09 o 
  -4  -3   4     4050.33     4166.61     40.98 o 
  -3  -3   4       88.19       75.81      3.78 o 
  -2  -3   4     1655.07     1629.57     18.96 o 
  -1  -3   4      441.84      435.35      9.30 o 
   0  -3   4     4209.27     4171.97     28.22 o 
   1  -3   4     3277.12     3343.70     31.02 o 
   2  -3   4     4255.16     4237.30     33.42 o 
   3  -3   4     1630.00     1536.14     12.21 o 
   4  -3   4     1892.05     1842.33     14.18 o 
   5  -3   4     1334.01     1316.12     14.10 o 
   6  -3   4      845.04      812.91     11.43 o 
   7  -3   4       24.51       24.43      2.62 o 
   8  -3   4        2.97        6.00      1.56 o 
   9  -3   4      431.11      408.76     15.09 o 
  10  -3   4      106.00      108.90      8.25 o 
  11  -3   4      138.09      118.38     15.40 o 
  12  -3   4       33.71       21.84      6.86 o 
 -12  -2   4        8.32        5.32      1.60 o 
 -11  -2   4        4.54        4.17      2.43 o 
 -10  -2   4       53.74       58.14      6.05 o 
  -9  -2   4       38.59       39.09      4.82 o 
  -8  -2   4       71.69       77.03      6.54 o 
  -7  -2   4       83.94       85.90      6.74 o 
  -6  -2   4      544.46      567.01     15.56 o 
  -5  -2   4     1346.97     1408.54     26.78 o 
  -4  -2   4     4689.53     4713.33     38.60 o 
  -3  -2   4      708.22      662.62     10.30 o 
  -2  -2   4      511.13      452.97      8.95 o 
  -1  -2   4      964.04      910.01      9.92 o 
   0  -2   4      302.99      263.73      6.21 o 
   1  -2   4     2689.34     2703.78     45.11 o 
   2  -2   4     1107.19     1114.27     20.39 o 
   3  -2   4     1429.94     1374.11     24.16 o 
   4  -2   4      130.87      118.83      3.71 o 
   5  -2   4     1124.10     1113.99     10.87 o 
   6  -2   4      432.47      434.29      8.58 o 
   7  -2   4      511.57      531.92     11.68 o 
   8  -2   4        8.50        9.73      1.63 o 
   9  -2   4      350.43      348.40     28.11 o 
  10  -2   4       67.20       65.99      6.69 o 
  11  -2   4       69.64       69.61      7.36 o 
  12  -2   4       26.91       26.84      7.65 o 
 -13  -1   4       30.08       39.60      9.07 o 
 -12  -1   4       14.50       11.76      2.74 o 
 -11  -1   4       11.95       12.51      2.57 o 
 -10  -1   4       67.78       70.54      6.50 o 
  -9  -1   4      198.75      205.90     10.93 o 
  -8  -1   4      147.30      153.42      9.08 o 
  -7  -1   4      408.14      423.52     10.79 o 
  -6  -1   4      187.09      173.20      6.47 o 
  -5  -1   4      847.67      851.30     15.56 o 
  -4  -1   4      469.12      513.86      9.37 o 
  -3  -1   4     2566.02     2674.27     17.78 o 
  -2  -1   4      258.16      206.81      4.42 o 
  -1  -1   4      813.99      776.09      8.42 o 
   0  -1   4      829.02      786.43      9.40 o 
   1  -1   4     1442.65     1387.43     65.44 o 
   2  -1   4      479.56      403.25      8.56 o 
   3  -1   4       74.23       43.25      3.31 o 
   4  -1   4     1605.59     1620.13     14.43 o 
   5  -1   4     1478.95     1509.74     13.76 o 
   6  -1   4      880.20      902.83     11.90 o 
   7  -1   4      335.79      345.89      9.91 o 
   8  -1   4      167.54      177.84      7.66 o 
   9  -1   4       11.33       12.45      3.03 o 
  10  -1   4       63.23       75.42      7.54 o 
  11  -1   4       32.71       22.83     10.89 o 
 -13   0   4       16.74       18.45      6.12 o 
 -12   0   4       17.89       12.54      4.14 o 
 -11   0   4       22.57       21.48      3.11 o 
 -10   0   4       20.51       21.37      3.53 o 
  -9   0   4      367.65      365.64     14.56 o 
  -8   0   4      533.14      563.97     15.09 o 
  -7   0   4      128.82      125.19      6.02 o 
  -6   0   4      954.54      976.55     25.32 o 
  -5   0   4      675.28      658.32     13.36 o 
  -4   0   4     4040.97     4010.52     42.33 o 
  -3   0   4     1140.00     1096.21     12.37 o 
  -2   0   4       63.77       89.92      2.96 o 
  -1   0   4     1454.13     1434.05     18.83 o 
   0   0   4       15.88       27.49      1.59 o 
   1   0   4     1367.66     1292.66     12.72 o 
   2   0   4      362.50      508.38      7.61 o 
   3   0   4      124.78       96.77      4.53 o 
   4   0   4     1625.43     1703.79     14.32 o 
   5   0   4     1059.53     1041.39     12.44 o 
   6   0   4      830.25      811.12     13.23 o 
   7   0   4      879.64      823.95     16.38 o 
   8   0   4      108.41      110.92      6.44 o 
   9   0   4       25.53       24.88      6.70 o 
  10   0   4       20.27       22.55      4.31 o 
  11   0   4       21.15       16.06      5.12 o 
 -13   1   4       15.12        9.13      3.19 o 
 -12   1   4       27.15       29.34      5.64 o 
 -11   1   4       24.31       31.53      3.73 o 
 -10   1   4       93.80      103.29      6.58 o 
  -9   1   4      683.06      706.45     17.59 o 
  -8   1   4      269.44      281.56     10.91 o 
  -7   1   4      219.14      211.41      8.86 o 
  -6   1   4      232.83      211.13      9.61 o 
  -5   1   4     2898.03     2916.72     36.94 o 
  -4   1   4     1197.96     1117.71     14.35 o 
  -3   1   4      282.72      208.08      4.62 o 
  -2   1   4     1251.39     1200.14     10.53 o 
  -1   1   4      703.52      659.10      7.63 o 
   0   1   4     2640.14     2568.54     31.90 o 
   1   1   4      951.58      911.79      9.98 o 
   2   1   4     1248.90     1144.73      9.83 o 
   3   1   4      405.45      426.59      8.46 o 
   4   1   4      890.00      973.28     20.83 o 
   5   1   4      290.63      300.44      9.34 o 
   6   1   4      383.54      385.28     11.36 o 
   7   1   4       96.33       99.58      7.21 o 
   8   1   4      116.28      105.82     12.02 o 
   9   1   4        1.71        1.42      1.52 o 
  10   1   4        1.66        1.38      0.92 o 
  11   1   4        9.63        7.31      3.93 o 
 -13   2   4       15.46        9.45      3.21 o 
 -12   2   4       37.92       44.19      5.72 o 
 -11   2   4       62.25       63.16      5.49 o 
 -10   2   4      112.58      113.27      8.24 o 
  -9   2   4      316.30      319.88     12.09 o 
  -8   2   4      336.97      356.79     11.77 o 
  -7   2   4      356.39      358.80     15.44 o 
  -6   2   4      356.16      367.96     12.19 o 
  -5   2   4      679.14      730.33     26.48 o 
  -4   2   4      194.08      199.72      5.71 o 
  -3   2   4     1067.04     1104.14     10.47 o 
  -2   2   4     4281.88     4496.23     28.72 o 
  -1   2   4     2959.54     2950.86     32.84 o 
   0   2   4     3497.12     3434.58     24.19 o 
   1   2   4     1376.81     1423.27     14.69 o 
   2   2   4      468.20      468.45      7.20 o 
   3   2   4      589.33      564.11     12.85 o 
   4   2   4      397.75      405.34     11.76 o 
   5   2   4      241.70      240.94     11.77 o 
   6   2   4       99.40       97.04      7.36 o 
   7   2   4       64.21       64.91      6.48 o 
   8   2   4       93.91       95.71     11.99 o 
   9   2   4        0.14       -3.24      2.91 o 
  10   2   4        0.53       -1.27      2.11 o 
 -13   3   4       21.84       23.57      4.33 o 
 -12   3   4       57.29       59.70      6.58 o 
 -11   3   4       37.85       35.14      3.73 o 
 -10   3   4       19.85       25.83      4.80 o 
  -9   3   4       41.02       34.31      3.88 o 
  -8   3   4      238.77      252.03     10.31 o 
  -7   3   4      300.62      295.07     10.31 o 
  -6   3   4      257.18      240.26      7.94 o 
  -5   3   4      900.65      889.22     31.05 o 
  -4   3   4     1050.41      995.21     15.70 o 
  -3   3   4     1229.26     1263.29     10.56 o 
  -2   3   4     3524.10     3823.47     44.12 o 
  -1   3   4     1482.44     1481.75     17.66 o 
   0   3   4     1414.06     1299.20     31.88 o 
   1   3   4      486.34      476.44     12.15 o 
   2   3   4      574.33      551.17     12.44 o 
   3   3   4      640.56      639.10     14.76 o 
   4   3   4      110.49      119.85      8.21 o 
   5   3   4        2.53       -0.15      1.37 o 
   6   3   4      205.10      200.49     16.65 o 
   7   3   4       34.15       30.33      6.93 o 
   8   3   4       60.35       61.63     10.27 o 
   9   3   4        0.58       -0.05      3.18 o 
  10   3   4        1.92        3.55      3.04 o 
 -13   4   4       76.11       70.34     13.87 o 
 -12   4   4       36.87       43.30      6.84 o 
 -11   4   4       39.81       35.02      5.86 o 
 -10   4   4      160.91      177.11     13.24 o 
  -9   4   4        7.17        5.68      1.64 o 
  -8   4   4      152.08      148.07      7.20 o 
  -7   4   4       10.64       11.23      1.71 o 
  -6   4   4      357.33      350.80      9.09 o 
  -5   4   4      353.53      351.84      6.43 o 
  -4   4   4      823.56      794.47      8.48 o 
  -3   4   4      565.59      523.72      7.20 o 
  -2   4   4      948.53      980.29     11.33 o 
  -1   4   4       36.91       51.26      5.09 o 
   0   4   4      587.72      571.39     26.65 o 
   1   4   4      261.43      272.23     14.68 o 
   2   4   4      555.46      551.72     16.15 o 
   3   4   4      327.50      319.06     13.66 o 
   4   4   4       53.08       54.70      5.92 o 
   5   4   4       46.10       47.36      8.26 o 
   6   4   4        2.97        4.35      2.25 o 
   7   4   4       47.93       33.27      7.11 o 
   8   4   4        1.45        0.77      2.94 o 
   9   4   4       25.54       26.69      7.38 o 
 -12   5   4       42.83       39.62      6.66 o 
 -11   5   4       73.79       80.37      9.07 o 
 -10   5   4      180.45      180.74     12.81 o 
  -9   5   4       66.74       73.46      5.27 o 
  -8   5   4       73.01       81.38      5.08 o 
  -7   5   4     1047.95     1035.80     16.32 o 
  -6   5   4      709.80      712.12      9.83 o 
  -5   5   4      627.30      626.91     12.19 o 
  -4   5   4      532.37      547.63     14.45 o 
  -3   5   4      616.77      660.92     19.01 o 
  -2   5   4       21.47       25.28      2.02 o 
  -1   5   4       59.72       69.05      3.15 o 
   0   5   4       20.20       16.46      2.02 o 
   1   5   4      140.92      170.00     12.77 o 
   2   5   4      187.93      188.02     10.18 o 
   3   5   4       11.03       13.42      2.89 o 
   4   5   4        6.72        5.47      2.65 o 
   5   5   4       78.08       85.46     11.39 o 
   6   5   4       21.54       16.80      4.97 o 
   7   5   4        6.17        4.23      2.11 o 
   8   5   4        5.73        4.24      3.68 o 
 -12   6   4       39.17       36.78     10.21 o 
 -11   6   4       85.30       71.30     13.37 o 
 -10   6   4      114.84      113.02     10.19 o 
  -9   6   4       40.16       39.32      5.62 o 
  -8   6   4       82.27       85.00      4.79 o 
  -7   6   4      922.29      913.66     11.55 o 
  -6   6   4      485.14      501.92     13.40 o 
  -5   6   4      379.81      385.25     17.99 o 
  -4   6   4      267.30      290.02     13.38 o 
  -3   6   4      137.83      122.01      8.53 o 
  -2   6   4      137.72      121.97      6.51 o 
  -1   6   4      130.72      116.80      4.49 o 
   0   6   4      112.46       97.70      5.95 o 
   1   6   4       17.47       17.69      4.64 o 
   2   6   4        0.22        0.56      1.78 o 
   3   6   4       70.03       64.50      9.79 o 
   4   6   4        0.02        0.45      1.72 o 
   5   6   4       47.89       45.54      8.77 o 
   6   6   4        1.09        1.02      1.04 o 
   7   6   4        5.59        2.25      2.60 o 
 -11   7   4       76.79       69.45     13.26 o 
 -10   7   4      106.00       99.93     15.49 o 
  -9   7   4       59.65       65.76     12.11 o 
  -8   7   4        4.74        1.92      2.71 o 
  -7   7   4       85.55       85.19     12.66 o 
  -6   7   4        2.69        5.40      2.27 o 
  -5   7   4        6.56        6.63      2.26 o 
  -4   7   4       36.06       41.39      8.01 o 
  -3   7   4      141.86      122.00     13.23 o 
  -2   7   4      193.87      181.24     15.90 o 
  -1   7   4       10.56       11.20      2.02 o 
   0   7   4        6.39       12.63      1.35 o 
   1   7   4       34.69       36.28      5.49 o 
   2   7   4       22.66       23.65      4.14 o 
   3   7   4       27.79       23.69      6.55 o 
   4   7   4        0.00       -4.38      3.23 o 
   5   7   4        7.97        1.20      1.27 o 
   6   7   4        0.24       -2.32      2.74 o 
 -11   8   4       45.33       54.90     12.43 o 
 -10   8   4       47.75       35.50      9.50 o 
  -9   8   4       45.86       37.43      9.71 o 
  -8   8   4       13.08       17.76      5.44 o 
  -7   8   4        4.83        6.58      4.15 o 
  -6   8   4       43.15       36.93      8.65 o 
  -5   8   4       16.85       14.25      5.36 o 
  -4   8   4       35.76       45.97      8.98 o 
  -3   8   4        0.33       -1.46      2.72 o 
  -2   8   4       35.49       36.13      7.84 o 
  -1   8   4       10.41        7.80      1.79 o 
   0   8   4        1.38        0.71      0.37 o 
   1   8   4        5.75        9.28      3.97 o 
   2   8   4        7.76        7.89      2.44 o 
   3   8   4       11.41        8.44      4.97 o 
   4   8   4        1.51       -0.73      1.45 o 
   5   8   4        3.73        1.51      2.12 o 
 -10   9   4       19.98       18.83      7.51 o 
  -9   9   4       24.11       26.84      9.08 o 
  -8   9   4       18.45       23.25      7.66 o 
  -7   9   4       67.65       68.73     12.47 o 
  -6   9   4        3.52        3.44      3.02 o 
  -5   9   4       27.23       34.27      8.30 o 
  -4   9   4        0.05       -2.29      1.53 o 
  -3   9   4        0.06        4.73      2.86 o 
  -2   9   4        0.08       -3.47      3.04 o 
  -1   9   4       29.87       24.13      6.56 o 
   0   9   4       12.91       11.99      5.19 o 
   1   9   4       14.31        9.05      3.93 o 
   2   9   4        7.61        9.16      4.17 o 
   3   9   4       38.06       51.44      7.22 o 
   4   9   4       25.17       26.20      7.46 o 
  -8  10   4        0.13       -2.11      2.09 o 
  -7  10   4       14.39       11.22      6.15 o 
  -6  10   4        0.45        4.44      3.02 o 
  -5  10   4       10.48       10.27      4.33 o 
  -4  10   4        7.10       12.79      5.43 o 
  -3  10   4        2.42        0.53      2.12 o 
  -2  10   4       10.97        9.57      3.06 o 
  -1  10   4        3.79        1.67      1.33 o 
   0  10   4       21.65       22.99      6.68 o 
   1  10   4        9.42        8.48      4.06 o 
   2  10   4        3.00        1.74      1.15 o 
  -6  11   4        1.07        4.60      2.90 o 
  -5  11   4        0.02       -0.38      0.94 o 
  -4  11   4        5.04        0.05      2.54 o 
  -3  11   4       15.29       14.79      6.04 o 
  -2  11   4       13.02       13.40      5.46 o 
  -1  11   4        1.89        2.19      2.02 o 
   0  11   4        1.47       -3.89      3.63 o 
  -2 -13   5       45.85       44.72      8.56 o 
  -1 -13   5       19.57       12.81      4.69 o 
   0 -13   5       17.62       17.32      4.60 o 
   1 -13   5       81.90       78.61      9.79 o 
   2 -13   5       65.19       72.41      7.24 o 
   3 -13   5      111.91      124.57     15.75 o 
   4 -13   5      158.73      184.92     19.15 o 
   5 -13   5       72.69       81.86     12.74 o 
   6 -13   5       50.55       49.88      9.91 o 
  -4 -12   5       12.82       13.04      5.03 o 
  -3 -12   5       18.54       20.19      6.06 o 
  -2 -12   5      123.72      114.80     12.88 o 
  -1 -12   5      131.04      131.26      9.29 o 
   0 -12   5       17.24       15.11      2.81 o 
   1 -12   5       51.31       52.18      5.24 o 
   2 -12   5       26.47       26.29      4.13 o 
   3 -12   5      199.37      214.17     11.88 o 
   4 -12   5      206.98      208.62     11.65 o 
   5 -12   5      227.32      215.97     12.02 o 
   6 -12   5      161.56      146.71     10.01 o 
   7 -12   5      157.77      155.94     17.26 o 
   8 -12   5       92.80      100.24     14.32 o 
  -6 -11   5       25.55       23.96      6.87 o 
  -5 -11   5       25.51       25.44      6.72 o 
  -4 -11   5       25.02       20.69      5.54 o 
  -3 -11   5       81.26       86.29     11.24 o 
  -2 -11   5      190.45      193.19     11.30 o 
  -1 -11   5      234.25      222.56     11.61 o 
   0 -11   5       64.28       61.65      5.74 o 
   1 -11   5      173.64      174.51      9.20 o 
   2 -11   5      142.66      155.61     11.05 o 
   3 -11   5      260.58      280.32     17.38 o 
   4 -11   5      269.95      289.16     13.28 o 
   5 -11   5      195.07      206.57     11.45 o 
   6 -11   5      175.90      188.90     12.15 o 
   7 -11   5       57.28       66.09     10.92 o 
   8 -11   5       60.55       54.81      6.37 o 
   9 -11   5        5.54        5.76      2.96 o 
  -7 -10   5       10.24        8.06      4.38 o 
  -6 -10   5       16.85       16.77      5.63 o 
  -5 -10   5       25.14       22.90      6.21 o 
  -4 -10   5       83.71       89.62     11.66 o 
  -3 -10   5      130.74      124.55     12.70 o 
  -2 -10   5      293.24      297.44     13.90 o 
  -1 -10   5      201.05      201.06      8.28 o 
   0 -10   5      371.00      338.19     10.18 o 
   1 -10   5      162.62      163.07      6.70 o 
   2 -10   5      368.50      354.86     11.51 o 
   3 -10   5      420.51      401.09     15.10 o 
   4 -10   5      370.12      375.04     14.62 o 
   5 -10   5       47.17       60.96      5.98 o 
   6 -10   5       60.16       76.04      6.86 o 
   7 -10   5      126.09      124.10      9.12 o 
   8 -10   5      113.42      120.46      9.33 o 
   9 -10   5       40.83       48.04      8.15 o 
  10 -10   5       31.68       36.07      7.54 o 
  -8  -9   5        4.42       11.05      4.79 o 
  -7  -9   5       22.57       21.57      6.39 o 
  -6  -9   5      129.28      119.66     14.29 o 
  -5  -9   5       72.48       78.52     10.84 o 
  -4  -9   5       40.66       31.59      6.53 o 
  -3  -9   5      145.01      133.57      8.99 o 
  -2  -9   5       89.04       79.05      6.52 o 
  -1  -9   5      376.83      381.62     10.97 o 
   0  -9   5       25.35       31.03      2.87 o 
   1  -9   5        4.25        2.64      0.59 o 
   2  -9   5      124.88      126.89      5.57 o 
   3  -9   5      114.64      107.37      3.95 o 
   4  -9   5      217.48      220.24      9.06 o 
   5  -9   5       13.29       24.89      3.03 o 
   6  -9   5      183.30      188.38     10.48 o 
   7  -9   5      299.02      282.41     10.32 o 
   8  -9   5       72.50       72.89      5.41 o 
   9  -9   5      130.71      130.58      9.30 o 
  10  -9   5      111.54      114.79     13.72 o 
  -9  -8   5       21.76       22.55      7.40 o 
  -8  -8   5       20.79       36.49      8.42 o 
  -7  -8   5      115.39      116.88     14.34 o 
  -6  -8   5      271.44      266.74     20.73 o 
  -5  -8   5      114.78      109.46     12.48 o 
  -4  -8   5       97.09       91.36      7.48 o 
  -3  -8   5      181.13      194.25     10.42 o 
  -2  -8   5      628.62      631.32     24.73 o 
  -1  -8   5      104.08      105.17      4.91 o 
   0  -8   5      190.23      193.22      6.32 o 
   1  -8   5       92.23       97.36      3.99 o 
   2  -8   5      117.12      115.27      4.59 o 
   3  -8   5       42.85       43.41      2.22 o 
   4  -8   5        2.78        1.01      0.62 o 
   5  -8   5        1.49        1.89      2.81 o 
   6  -8   5       52.16       55.16      4.25 o 
   7  -8   5      110.37      104.50      6.21 o 
   8  -8   5       65.25       62.50      5.56 o 
   9  -8   5       72.74       70.49      7.38 o 
  10  -8   5       15.80       23.09      6.01 o 
  11  -8   5        6.58       15.87      5.42 o 
  -9  -7   5       17.29       13.82      5.02 o 
  -8  -7   5       51.91       49.38      9.22 o 
  -7  -7   5      106.62      113.16     13.64 o 
  -6  -7   5      221.20      236.42     18.49 o 
  -5  -7   5      275.68      274.78     19.15 o 
  -4  -7   5      461.74      475.51     16.76 o 
  -3  -7   5      674.76      654.11     17.51 o 
  -2  -7   5      560.86      563.74     11.78 o 
  -1  -7   5       63.78       63.89      3.15 o 
   0  -7   5      254.21      262.99      6.71 o 
   1  -7   5      494.85      503.67      8.87 o 
   2  -7   5      504.15      498.15     10.99 o 
   3  -7   5      665.35      672.52     13.99 o 
   4  -7   5       75.89       81.53      5.80 o 
   5  -7   5      106.78      112.88      9.99 o 
   6  -7   5      128.09      128.68      6.45 o 
   7  -7   5      110.89      108.44      7.71 o 
   8  -7   5       59.12       67.19     14.43 o 
   9  -7   5       27.11       29.06      4.34 o 
  10  -7   5        2.20        2.10      2.96 o 
  11  -7   5        9.25       13.22      5.33 o 
 -10  -6   5        9.00        6.31      3.87 o 
  -9  -6   5       27.83       25.11      7.17 o 
  -8  -6   5       52.40       62.93     10.52 o 
  -7  -6   5       47.78       59.16      9.64 o 
  -6  -6   5       35.69       33.90      5.28 o 
  -5  -6   5      235.67      241.19     11.94 o 
  -4  -6   5      104.77      102.79      8.29 o 
  -3  -6   5       80.62       73.35      4.00 o 
  -2  -6   5      221.41      202.06      7.93 o 
  -1  -6   5      211.74      215.86      7.10 o 
   0  -6   5      569.93      619.22     13.05 o 
   1  -6   5      881.23      954.67     15.89 o 
   2  -6   5      581.12      601.59     15.88 o 
   3  -6   5      793.66      790.42     13.83 o 
   4  -6   5      169.83      157.22      7.56 o 
   5  -6   5      699.41      745.12     17.25 o 
   6  -6   5      390.75      399.68     18.67 o 
   7  -6   5        0.60        0.04      1.64 o 
   8  -6   5       26.34       28.03      3.97 o 
   9  -6   5       43.49       43.33      5.12 o 
  10  -6   5        7.12        5.96      3.20 o 
  11  -6   5       13.68        5.41      3.90 o 
 -11  -5   5        6.35       15.03      5.91 o 
 -10  -5   5       60.59       70.06     12.08 o 
  -9  -5   5        1.20        0.33      1.87 o 
  -8  -5   5       51.42       54.01      6.22 o 
  -7  -5   5       14.50       18.96      4.82 o 
  -6  -5   5       32.24       26.50      5.23 o 
  -5  -5   5       92.20       99.22      6.26 o 
  -4  -5   5        1.18        0.96      0.48 o 
  -3  -5   5      117.28      126.65      7.78 o 
  -2  -5   5      147.20      145.74      9.78 o 
  -1  -5   5      601.56      551.03     12.24 o 
   0  -5   5      733.17      748.09     13.92 o 
   1  -5   5      704.75      701.40     13.26 o 
   2  -5   5       22.60       24.16      3.03 o 
   3  -5   5      819.58      863.05     14.57 o 
   4  -5   5       48.20       44.69      1.83 o 
   5  -5   5      609.55      592.94     10.92 o 
   6  -5   5        0.58        0.74      2.39 o 
   7  -5   5       27.57       31.07      3.66 o 
   8  -5   5       91.76       99.82      7.03 o 
   9  -5   5        6.10        6.76      3.07 o 
  10  -5   5       12.33        9.71      3.78 o 
  11  -5   5        0.16        1.30      1.55 o 
 -11  -4   5       67.12       61.94     11.18 o 
 -10  -4   5       12.73       17.06      5.61 o 
  -9  -4   5       76.61       84.30     10.07 o 
  -8  -4   5      106.68      112.04     11.68 o 
  -7  -4   5      152.60      155.33     13.35 o 
  -6  -4   5       74.68       68.61      8.64 o 
  -5  -4   5      140.95      132.71      5.50 o 
  -4  -4   5      964.14     1085.02     19.48 o 
  -3  -4   5      481.75      478.14     11.82 o 
  -2  -4   5      275.93      267.32      8.33 o 
  -1  -4   5      366.82      392.13      9.99 o 
   0  -4   5       32.61       31.44      2.79 o 
   1  -4   5      640.94      760.61     13.47 o 
   2  -4   5      117.25      114.98      6.48 o 
   3  -4   5        0.83        1.60      0.43 o 
   4  -4   5      366.11      363.07      6.17 o 
   5  -4   5      388.26      392.45      6.67 o 
   6  -4   5       98.43      102.50      3.94 o 
   7  -4   5       53.36       34.53      7.10 o 
   8  -4   5        0.51       -2.25      2.07 o 
   9  -4   5        3.22        2.47      0.97 o 
  10  -4   5       15.28       14.92      3.80 o 
  11  -4   5        1.24        0.62      0.87 o 
 -12  -3   5       30.85       42.57      9.44 o 
 -11  -3   5       13.87       22.77      6.62 o 
 -10  -3   5       31.60       39.71      6.83 o 
  -9  -3   5       47.29       46.73      5.60 o 
  -8  -3   5      134.56      141.18      9.44 o 
  -7  -3   5       58.08       52.71      5.50 o 
  -6  -3   5       20.44       24.34      3.50 o 
  -5  -3   5      276.97      279.77      8.43 o 
  -4  -3   5     2275.64     2434.89     59.85 o 
  -3  -3   5      715.89      743.30     13.98 o 
  -2  -3   5     2280.19     2362.42     20.52 o 
  -1  -3   5      810.35      911.46     11.49 o 
   0  -3   5      607.80      624.95     13.00 o 
   1  -3   5        0.18        0.94      0.41 o 
   2  -3   5        4.87        7.09      1.70 o 
   3  -3   5       19.45       17.82      2.79 o 
   4  -3   5       85.59       70.03      5.80 o 
   5  -3   5      185.93      176.54      5.47 o 
   6  -3   5       21.62       20.10      1.75 o 
   7  -3   5       88.73       87.28      3.84 o 
   8  -3   5       91.57       97.85      6.27 o 
   9  -3   5       22.65       25.94      6.69 o 
  10  -3   5       53.03       58.20      9.26 o 
  11  -3   5        1.37       -0.82      2.25 o 
 -12  -2   5       22.55       27.48      6.66 o 
 -11  -2   5        6.79       11.24      2.84 o 
 -10  -2   5       22.59       23.96      4.03 o 
  -9  -2   5       27.55       29.66      4.41 o 
  -8  -2   5       44.61       58.17      5.99 o 
  -7  -2   5       92.54       95.59      7.38 o 
  -6  -2   5       34.66       29.72      2.76 o 
  -5  -2   5      162.52      147.96      5.71 o 
  -4  -2   5     1183.39     1215.74     17.32 o 
  -3  -2   5       85.47       89.30      4.66 o 
  -2  -2   5      130.50      126.25      3.88 o 
  -1  -2   5        5.86        8.44      1.08 o 
   0  -2   5      704.19      751.30      7.47 o 
   1  -2   5      623.24      680.07     15.16 o 
   2  -2   5      436.80      453.38     15.33 o 
   3  -2   5       64.42       72.53      4.24 o 
   4  -2   5       10.28        6.96      1.51 o 
   5  -2   5        8.12        8.64      1.37 o 
   6  -2   5        0.42        0.73      0.34 o 
   7  -2   5       17.82       15.48      1.59 o 
   8  -2   5       61.90       65.12      6.12 o 
   9  -2   5       83.11       80.22      7.17 o 
  10  -2   5       70.05       70.78      9.93 o 
  11  -2   5       12.43       19.63      6.31 o 
 -13  -1   5        7.76        0.81      1.36 o 
 -12  -1   5       24.19       21.82      4.86 o 
 -11  -1   5        6.51        9.84      2.83 o 
 -10  -1   5       52.41       49.00     12.16 o 
  -9  -1   5      235.53      221.80     12.02 o 
  -8  -1   5      163.01      160.36      9.77 o 
  -7  -1   5      149.48      151.64      7.35 o 
  -6  -1   5      177.20      184.58      7.08 o 
  -5  -1   5        1.11       -0.18      0.64 o 
  -4  -1   5       23.27       23.09      2.05 o 
  -3  -1   5      714.13      802.18     11.12 o 
  -2  -1   5       34.35       35.35      1.77 o 
  -1  -1   5       84.59       85.08      3.07 o 
   0  -1   5       19.58       18.27      1.43 o 
   1  -1   5      116.19      123.53      2.93 o 
   2  -1   5      649.88      724.05     26.88 o 
   3  -1   5        2.35        2.75      1.02 o 
   4  -1   5      115.41      121.38      4.82 o 
   5  -1   5       95.44       85.75      2.83 o 
   6  -1   5      300.15      290.40      6.45 o 
   7  -1   5       58.57       63.32      3.61 o 
   8  -1   5      110.67      115.41      8.41 o 
   9  -1   5        3.09        4.99      1.77 o 
  10  -1   5       67.30       65.42      6.97 o 
  11  -1   5        2.97       -0.96      1.79 o 
 -12   0   5        8.14       13.62      4.11 o 
 -11   0   5        1.91       -0.63      1.61 o 
 -10   0   5       95.09       78.26      7.40 o 
  -9   0   5      102.81      100.09      6.90 o 
  -8   0   5       52.17       47.38      6.52 o 
  -7   0   5       79.07       75.40      5.31 o 
  -6   0   5       14.78       16.21      1.98 o 
  -5   0   5        1.45       16.09      1.93 o 
  -4   0   5     3689.42     3791.82     37.92 o 
  -3   0   5      141.84      121.92      3.99 o 
  -2   0   5      101.74      103.70      3.50 o 
  -1   0   5        2.89        4.52      0.64 o 
   0   0   5        4.72        4.86      0.66 o 
   1   0   5        7.84       11.02      1.27 o 
   2   0   5        0.68        1.75      1.51 o 
   3   0   5      611.07      613.01      8.29 o 
   4   0   5      410.25      399.90      5.80 o 
   5   0   5      345.09      354.53      7.97 o 
   6   0   5      574.44      534.53     12.04 o 
   7   0   5      202.26      202.03      9.13 o 
   8   0   5       16.75       10.20      3.60 o 
   9   0   5       63.35       74.41     10.40 o 
  10   0   5        5.78        4.14      1.89 o 
 -12   1   5        3.14        0.60      2.24 o 
 -11   1   5       16.05       14.35      2.41 o 
 -10   1   5        5.78        4.66      2.49 o 
  -9   1   5        4.33        6.10      2.38 o 
  -8   1   5       11.19        9.18      1.98 o 
  -7   1   5        9.10        8.70      2.08 o 
  -6   1   5       64.59       70.69      5.49 o 
  -5   1   5     1008.25     1084.47     16.27 o 
  -4   1   5     1583.93     1717.02     20.84 o 
  -3   1   5      381.37      392.40      6.96 o 
  -2   1   5      368.39      362.84      6.42 o 
  -1   1   5      626.12      637.35      8.41 o 
   0   1   5      335.95      320.52      6.03 o 
   1   1   5       21.43       36.38      2.13 o 
   2   1   5      319.52      273.73      6.24 o 
   3   1   5      521.19      544.28      8.25 o 
   4   1   5      478.88      500.05     12.16 o 
   5   1   5      303.03      323.56      9.81 o 
   6   1   5      385.59      386.46     13.41 o 
   7   1   5        4.10        3.50      2.54 o 
   8   1   5        0.84       -2.54      2.33 o 
   9   1   5       44.80       50.66      8.97 o 
  10   1   5       50.48       46.42      8.83 o 
 -12   2   5        0.95       -1.06      1.09 o 
 -11   2   5        6.24        3.90      1.45 o 
 -10   2   5        4.08        2.51      2.02 o 
  -9   2   5        0.41       -1.83      1.70 o 
  -8   2   5        0.33       -0.35      1.02 o 
  -7   2   5        0.06        0.90      1.04 o 
  -6   2   5       72.09       75.67      5.76 o 
  -5   2   5       92.65       96.85      4.15 o 
  -4   2   5      952.63     1016.91     12.23 o 
  -3   2   5       39.95       38.01      2.23 o 
  -2   2   5      178.23      176.20      4.90 o 
  -1   2   5      221.58      241.74      6.01 o 
   0   2   5      729.39      782.13     12.71 o 
   1   2   5      656.64      663.24     12.38 o 
   2   2   5      276.96      278.70      5.79 o 
   3   2   5      354.24      363.84      8.60 o 
   4   2   5      324.08      341.47     13.49 o 
   5   2   5      383.47      396.42     22.27 o 
   6   2   5      169.52      171.00      9.85 o 
   7   2   5      177.90      209.23     17.50 o 
   8   2   5       35.17       33.64      7.22 o 
   9   2   5       65.66       83.23     11.96 o 
  10   2   5       21.78       19.77      6.15 o 
 -13   3   5        0.10       -5.56      5.05 o 
 -12   3   5        9.03       11.48      3.05 o 
 -11   3   5        2.41        1.33      1.84 o 
 -10   3   5       17.04       18.32      4.00 o 
  -9   3   5       56.70       62.02      5.17 o 
  -8   3   5       49.73       42.46      3.94 o 
  -7   3   5        3.82        4.77      1.43 o 
  -6   3   5        0.87        1.11      1.34 o 
  -5   3   5       47.73       57.81      3.26 o 
  -4   3   5      158.26      157.71      4.70 o 
  -3   3   5       90.10       71.56      2.92 o 
  -2   3   5        3.02        0.75      0.76 o 
  -1   3   5      913.89      912.12     13.67 o 
   0   3   5      142.73      132.81      5.41 o 
   1   3   5     1233.25     1216.76     20.63 o 
   2   3   5        3.35        3.84      1.74 o 
   3   3   5       10.38       16.80      3.23 o 
   4   3   5        1.55        1.38      0.98 o 
   5   3   5      133.07      136.48      9.68 o 
   6   3   5      200.10      229.67     18.64 o 
   7   3   5      193.75      194.13     17.91 o 
   8   3   5       61.91       59.42     10.34 o 
   9   3   5       45.96       36.60      8.34 o 
 -12   4   5        0.12       -2.13      1.43 o 
 -11   4   5        0.38       -1.84      1.22 o 
 -10   4   5        6.11        7.65      4.23 o 
  -9   4   5      352.06      356.84     12.11 o 
  -8   4   5       32.42       42.32      3.84 o 
  -7   4   5       18.30       15.79      2.02 o 
  -6   4   5        6.67        4.48      1.13 o 
  -5   4   5       20.34       22.78      1.82 o 
  -4   4   5       48.26       54.33      2.82 o 
  -3   4   5     1281.30     1362.60     20.85 o 
  -2   4   5      730.38      692.13     10.10 o 
  -1   4   5      682.11      640.16     10.61 o 
   0   4   5      457.13      438.24     10.23 o 
   1   4   5      228.28      211.53      9.18 o 
   2   4   5      166.87      158.71      8.40 o 
   3   4   5      588.46      578.63     14.54 o 
   4   4   5      118.59      114.46      8.86 o 
   5   4   5      245.15      254.66     20.12 o 
   6   4   5       94.71      117.19     14.10 o 
   7   4   5      106.37      106.04     14.05 o 
   8   4   5       14.10       21.56      6.54 o 
 -12   5   5        0.41       -3.18      2.12 o 
 -11   5   5        6.60       15.86      4.14 o 
 -10   5   5       30.92       30.34      5.31 o 
  -9   5   5      262.75      259.24     16.94 o 
  -8   5   5       14.53       18.39      2.46 o 
  -7   5   5       16.50       19.02      1.82 o 
  -6   5   5       41.56       44.73      2.47 o 
  -5   5   5       58.63       53.75      3.80 o 
  -4   5   5      491.00      529.37     14.68 o 
  -3   5   5      455.59      437.50      9.98 o 
  -2   5   5      226.58      240.33      6.23 o 
  -1   5   5      339.89      327.29     11.46 o 
   0   5   5      371.62      370.66      9.74 o 
   1   5   5     1083.99     1116.67     22.13 o 
   2   5   5       38.15       44.20      6.83 o 
   3   5   5        1.90        3.75      1.48 o 
   4   5   5      396.21      436.85     17.16 o 
   5   5   5      233.32      229.21     20.05 o 
   6   5   5      117.18      110.39     14.26 o 
   7   5   5       30.99       20.90      6.22 o 
 -12   6   5        2.39        2.73      2.50 o 
 -11   6   5       24.54       24.15      8.16 o 
 -10   6   5       31.38       37.34      6.09 o 
  -9   6   5       52.30       49.57      8.84 o 
  -8   6   5       42.21       40.97      5.59 o 
  -7   6   5        2.23        1.02      1.24 o 
  -6   6   5      115.79      106.12      6.65 o 
  -5   6   5      178.92      171.91     16.72 o 
  -4   6   5      464.83      451.05     26.08 o 
  -3   6   5       95.02       91.19     11.24 o 
  -2   6   5      157.67      159.10      9.85 o 
  -1   6   5      207.33      223.38      6.93 o 
   0   6   5      683.05      658.37     13.43 o 
   1   6   5      495.33      481.83     15.25 o 
   2   6   5      423.21      422.02     23.03 o 
   3   6   5       99.08      110.62      9.09 o 
   4   6   5      248.06      272.76     14.56 o 
   5   6   5      131.88      126.05     15.65 o 
   6   6   5       52.17       37.77      8.80 o 
 -11   7   5       16.08       29.06      9.25 o 
 -10   7   5       33.86       44.39     10.80 o 
  -9   7   5       50.42       51.54     11.20 o 
  -8   7   5      133.55      133.86     17.11 o 
  -7   7   5      112.06      107.36     14.55 o 
  -6   7   5      151.90      137.09     16.28 o 
  -5   7   5       58.52       63.02     10.43 o 
  -4   7   5       81.98       82.51     11.72 o 
  -3   7   5      113.34      127.90     14.10 o 
  -2   7   5       53.96       69.24     10.18 o 
  -1   7   5      140.96      154.15      4.40 o 
   0   7   5      287.61      298.18      9.18 o 
   1   7   5      345.13      339.37     13.32 o 
   2   7   5      225.71      214.10     11.45 o 
   3   7   5      167.79      178.52     16.52 o 
   4   7   5      101.59      114.95     10.27 o 
   5   7   5       75.06       75.37      8.29 o 
   6   7   5        8.49       10.46      4.47 o 
 -10   8   5       30.85       16.04      6.32 o 
  -9   8   5       57.41       62.67     12.16 o 
  -8   8   5      184.94      207.62     22.37 o 
  -7   8   5      286.48      328.62     27.24 o 
  -6   8   5       71.90       74.63     12.50 o 
  -5   8   5      156.41      158.27     18.08 o 
  -4   8   5      200.09      204.34     19.59 o 
  -3   8   5      175.40      194.40     18.67 o 
  -2   8   5       44.78       47.26      8.94 o 
  -1   8   5      118.70      114.29     11.92 o 
   0   8   5      346.27      337.09     13.99 o 
   1   8   5      186.57      181.29     10.87 o 
   2   8   5      112.81      125.98     14.57 o 
   3   8   5      114.39      143.98     16.07 o 
   4   8   5       20.35       19.08      5.19 o 
   5   8   5        1.36        3.42      3.38 o 
  -9   9   5       44.57       46.21     11.03 o 
  -8   9   5       72.82       75.78     13.89 o 
  -7   9   5       11.18       16.52      6.39 o 
  -6   9   5      125.72      135.31     17.93 o 
  -5   9   5      178.01      177.92     19.65 o 
  -4   9   5      293.32      295.42     24.67 o 
  -3   9   5      200.38      213.17     20.83 o 
  -2   9   5       58.58       68.72     11.91 o 
  -1   9   5      194.87      173.19     18.08 o 
   0   9   5      134.80      143.77     16.58 o 
   1   9   5       96.61       96.95     13.51 o 
   2   9   5       76.86       92.06     13.94 o 
   3   9   5       38.37       40.30      9.15 o 
  -7  10   5       72.67       84.61     15.06 o 
  -6  10   5       69.10       77.57     13.91 o 
  -5  10   5       71.46       65.58     12.74 o 
  -4  10   5       39.02       40.51     10.01 o 
  -3  10   5       46.59       47.48     10.48 o 
  -2  10   5       70.15       66.38     11.81 o 
  -1  10   5       50.09       42.16      9.35 o 
   0  10   5       37.86       41.35      9.13 o 
   1  10   5       17.79       16.56      5.72 o 
  -2 -13   6        0.42       -0.07      1.01 o 
  -1 -13   6        3.07        1.71      3.53 o 
   0 -13   6        5.10        3.83      1.84 o 
   1 -13   6        3.09        6.30      2.84 o 
   2 -13   6       12.92       10.12      2.72 o 
   3 -13   6        0.10        1.15      1.72 o 
   4 -13   6        7.22        7.14      2.34 o 
   5 -13   6        0.11       -4.92      3.28 o 
   6 -13   6        4.02        7.12      4.31 o 
  -4 -12   6        8.72        4.06      2.06 o 
  -3 -12   6        9.63        7.18      3.36 o 
  -2 -12   6       16.24       12.38      3.01 o 
  -1 -12   6       36.85       39.21      5.08 o 
   0 -12   6        7.80        6.31      1.70 o 
   1 -12   6        5.74        2.89      1.78 o 
   2 -12   6        3.41        5.96      2.50 o 
   3 -12   6        0.47       -0.08      1.30 o 
   4 -12   6       19.75       22.25      3.86 o 
   5 -12   6        8.17        7.92      3.73 o 
   6 -12   6       18.50       13.90      3.07 o 
   7 -12   6       15.28       22.81      4.22 o 
  -6 -11   6        1.23       -3.01      2.54 o 
  -5 -11   6        0.22       -4.67      3.11 o 
  -4 -11   6        0.05        2.26      2.53 o 
  -3 -11   6        0.01       -2.45      1.63 o 
  -2 -11   6       17.96       18.81      4.97 o 
  -1 -11   6       54.89       49.27      5.42 o 
   0 -11   6        4.89        2.19      0.99 o 
   1 -11   6        1.68        0.26      1.36 o 
   2 -11   6       21.52       20.85      4.06 o 
   3 -11   6        1.20       -0.13      0.63 o 
   4 -11   6        5.33        4.42      1.07 o 
   5 -11   6      101.18       91.18      7.81 o 
   6 -11   6       27.36       30.83      4.90 o 
   7 -11   6       52.50       52.53      6.19 o 
   8 -11   6       38.07       35.35      6.90 o 
  -7 -10   6        1.28        2.23      3.04 o 
  -6 -10   6        7.49        4.48      2.70 o 
  -5 -10   6        0.04        0.50      1.76 o 
  -4 -10   6        8.20        7.53      3.83 o 
  -3 -10   6        6.89        4.70      4.30 o 
  -2 -10   6        3.11        1.77      1.61 o 
  -1 -10   6       23.35       28.05      3.16 o 
   0 -10   6        2.71        3.86      0.80 o 
   1 -10   6       51.66       49.24      4.59 o 
   2 -10   6        0.95       -0.01      1.24 o 
   3 -10   6        0.25       -0.36      0.51 o 
   4 -10   6       51.45       52.42      5.65 o 
   5 -10   6      167.63      164.60     10.08 o 
   6 -10   6       19.64       21.73      2.82 o 
   7 -10   6       39.84       37.76      3.89 o 
   8 -10   6       54.33       61.08      9.55 o 
   9 -10   6       51.27       54.87      9.36 o 
  -8  -9   6        3.89        1.51      1.49 o 
  -7  -9   6        6.55        5.51      3.43 o 
  -6  -9   6        0.41       11.12      4.59 o 
  -5  -9   6        1.38       -1.40      1.24 o 
  -4  -9   6        6.36        3.83      1.22 o 
  -3  -9   6       24.89       24.82      3.92 o 
  -2  -9   6       38.99       35.24      5.10 o 
  -1  -9   6      256.50      267.85     11.54 o 
   0  -9   6       21.21       27.19      2.89 o 
   1  -9   6       29.22       34.73      3.08 o 
   2  -9   6       30.75       35.43      5.71 o 
   3  -9   6       22.12       27.53      4.26 o 
   4  -9   6        4.08        6.55      2.22 o 
   5  -9   6       39.14       41.92      3.82 o 
   6  -9   6      143.02      152.07      7.60 o 
   7  -9   6      101.67      105.93      6.52 o 
   8  -9   6       69.06       75.56     10.62 o 
   9  -9   6      167.58      180.29     11.64 o 
  10  -9   6       19.91       13.58      5.55 o 
  -9  -8   6        0.57        4.59      1.40 o 
  -8  -8   6        9.44       16.29      5.36 o 
  -7  -8   6        3.26        3.40      2.01 o 
  -6  -8   6        1.08        5.95      3.25 o 
  -5  -8   6       11.34        4.73      1.36 o 
  -4  -8   6       14.36       11.62      2.84 o 
  -3  -8   6       72.79       72.12      6.95 o 
  -2  -8   6      912.76      918.45     15.93 o 
  -1  -8   6      540.09      530.54     11.56 o 
   0  -8   6       93.19       87.70      4.44 o 
   1  -8   6      220.81      203.54      7.18 o 
   2  -8   6      240.44      228.08      8.02 o 
   3  -8   6      116.14      111.47      7.34 o 
   4  -8   6       11.88       22.04      3.18 o 
   5  -8   6      127.36      140.37      6.75 o 
   6  -8   6      326.44      314.27     10.61 o 
   7  -8   6      331.20      317.07     11.03 o 
   8  -8   6      301.46      282.78     14.14 o 
   9  -8   6      279.69      288.94     16.59 o 
  10  -8   6        2.46        1.39      1.34 o 
  -9  -7   6        2.02        2.20      2.74 o 
  -8  -7   6        8.31        5.85      3.06 o 
  -7  -7   6        0.84        2.89      2.51 o 
  -6  -7   6        0.30       -0.66      1.50 o 
  -5  -7   6        1.95       -0.72      2.20 o 
  -4  -7   6        7.49        6.65      1.96 o 
  -3  -7   6      123.22      125.26      7.17 o 
  -2  -7   6      552.25      547.74     13.96 o 
  -1  -7   6      831.90      863.68     15.42 o 
   0  -7   6       86.70       79.60      4.33 o 
   1  -7   6      374.05      347.67      9.14 o 
   2  -7   6      214.47      206.84      8.23 o 
   3  -7   6      985.35      879.11     26.41 o 
   4  -7   6      738.76      757.70     14.73 o 
   5  -7   6      459.13      480.03     15.32 o 
   6  -7   6      745.60      750.97     15.74 o 
   7  -7   6      526.57      538.18     13.85 o 
   8  -7   6      303.68      301.80     22.10 o 
   9  -7   6      151.58      146.59     15.92 o 
  10  -7   6       69.46       65.48     11.37 o 
 -10  -6   6        2.88        0.38      2.38 o 
  -9  -6   6        5.68       11.37      2.83 o 
  -8  -6   6       18.38       14.45      3.35 o 
  -7  -6   6       22.57       14.10      4.57 o 
  -6  -6   6       30.67       65.62      9.44 o 
  -5  -6   6       28.08       29.41      4.26 o 
  -4  -6   6        5.23        3.04      2.47 o 
  -3  -6   6      129.65      134.78      7.08 o 
  -2  -6   6      243.49      248.54      7.92 o 
  -1  -6   6      593.79      578.07     11.83 o 
   0  -6   6      108.77       95.61      4.74 o 
   1  -6   6      235.28      238.65      8.64 o 
   2  -6   6      337.25      346.09     10.44 o 
   3  -6   6      289.66      271.86      7.06 o 
   4  -6   6      983.21      975.27     13.60 o 
   5  -6   6        9.42       10.27      1.33 o 
   6  -6   6      519.49      520.48     12.34 o 
   7  -6   6      168.87      175.43      8.59 o 
   8  -6   6      437.16      484.16     28.18 o 
   9  -6   6      164.59      171.32     17.57 o 
  10  -6   6      192.79      190.57     13.81 o 
  11  -6   6       15.37       17.92      5.96 o 
 -11  -5   6       12.68       10.60      4.63 o 
 -10  -5   6       21.71       18.41      6.16 o 
  -9  -5   6        1.71        1.54      1.44 o 
  -8  -5   6        1.16        9.13      3.98 o 
  -7  -5   6      100.01      106.26     12.03 o 
  -6  -5   6      788.56      800.78     22.67 o 
  -5  -5   6       74.46       83.27      5.90 o 
  -4  -5   6      241.14      233.67      9.63 o 
  -3  -5   6      241.10      222.39      8.67 o 
  -2  -5   6      481.52      440.08     10.19 o 
  -1  -5   6      171.94      168.00      7.21 o 
   0  -5   6     1599.09     1601.41     22.01 o 
   1  -5   6      226.58      209.34      9.76 o 
   2  -5   6     1076.90     1081.05     18.14 o 
   3  -5   6      526.33      557.04      7.90 o 
   4  -5   6      743.43      744.72      8.79 o 
   5  -5   6        5.90        4.54      0.71 o 
   6  -5   6      312.65      315.41      7.30 o 
   7  -5   6      455.12      496.15     27.28 o 
   8  -5   6      155.25      188.51     17.93 o 
   9  -5   6      216.14      225.40     14.30 o 
  10  -5   6       46.60       41.51      7.65 o 
  11  -5   6       30.20       30.65      8.21 o 
 -11  -4   6       33.86       41.42      9.50 o 
 -10  -4   6        1.88        9.58      3.82 o 
  -9  -4   6       26.15       25.84      5.91 o 
  -8  -4   6       30.08       29.97      6.46 o 
  -7  -4   6      313.60      344.86     20.84 o 
  -6  -4   6      628.77      572.11     15.65 o 
  -5  -4   6        1.33        0.31      0.72 o 
  -4  -4   6       78.79       86.52      4.79 o 
  -3  -4   6       62.01       67.28      4.56 o 
  -2  -4   6      469.84      497.58     10.26 o 
  -1  -4   6     3197.62     3427.36     34.20 o 
   0  -4   6     1856.49     1962.37     19.78 o 
   1  -4   6     1219.12     1199.52     22.85 o 
   2  -4   6     1150.89     1181.60     22.76 o 
   3  -4   6     1563.22     1429.05     32.03 o 
   4  -4   6     1553.08     1476.74     16.43 o 
   5  -4   6      105.35       97.34      4.68 o 
   6  -4   6        6.75        6.41      1.80 o 
   7  -4   6      483.64      489.93      9.70 o 
   8  -4   6      111.74      131.81     14.61 o 
   9  -4   6      190.12      205.91     13.54 o 
  10  -4   6       34.22       36.36      5.98 o 
  11  -4   6       98.20       90.86     13.64 o 
 -11  -3   6       25.62       20.13      5.23 o 
 -10  -3   6        9.62        7.41      3.27 o 
  -9  -3   6       23.85       43.75      5.64 o 
  -8  -3   6      125.04      131.12      9.44 o 
  -7  -3   6      147.92      144.03     13.37 o 
  -6  -3   6      373.53      399.66     23.75 o 
  -5  -3   6       60.50       56.20      3.95 o 
  -4  -3   6       86.43       80.82      4.31 o 
  -3  -3   6      296.31      333.78      9.36 o 
  -2  -3   6      930.99      964.36     13.31 o 
  -1  -3   6     3174.37     3235.20     49.25 o 
   0  -3   6      425.56      416.63     10.11 o 
   1  -3   6      761.88      749.06     21.97 o 
   2  -3   6      640.25      630.69     44.37 o 
   3  -3   6     1430.52     1362.03     22.19 o 
   4  -3   6      291.35      285.98     10.69 o 
   5  -3   6      219.72      205.91      7.66 o 
   6  -3   6      135.48      148.92      5.48 o 
   7  -3   6      597.39      594.77     11.82 o 
   8  -3   6      246.39      257.30     14.16 o 
   9  -3   6      226.21      241.14     22.17 o 
  10  -3   6       87.28       75.47      8.67 o 
  11  -3   6       44.12       42.11      8.88 o 
 -12  -2   6       21.97       29.79      8.32 o 
 -11  -2   6       79.68       69.23      7.47 o 
 -10  -2   6       59.37       50.29      6.22 o 
  -9  -2   6      103.02       94.54      8.22 o 
  -8  -2   6      200.91      193.24     11.52 o 
  -7  -2   6      228.96      220.17     11.54 o 
  -6  -2   6      136.61      139.63      6.08 o 
  -5  -2   6      357.05      368.92      9.46 o 
  -4  -2   6      468.49      438.98     10.64 o 
  -3  -2   6      850.72      836.47     14.84 o 
  -2  -2   6      209.14      188.31      5.98 o 
  -1  -2   6     1044.34     1070.53     13.81 o 
   0  -2   6      227.33      182.00      6.06 o 
   1  -2   6      569.44      491.90     13.79 o 
   2  -2   6     1012.49      980.58     12.40 o 
   3  -2   6     1845.57     1839.46     19.92 o 
   4  -2   6      847.47      897.75     15.14 o 
   5  -2   6      660.22      667.23     12.58 o 
   6  -2   6      348.45      351.90     11.19 o 
   7  -2   6      229.93      220.97     15.89 o 
   8  -2   6      209.25      230.48     15.49 o 
   9  -2   6       79.08       75.95      6.15 o 
  10  -2   6       64.83       62.07      7.86 o 
 -12  -1   6       12.81       10.29      4.77 o 
 -11  -1   6       63.45       53.37      6.56 o 
 -10  -1   6       49.55       50.81      6.17 o 
  -9  -1   6       93.26      103.52     10.79 o 
  -8  -1   6      151.89      152.67     10.02 o 
  -7  -1   6      306.06      301.26     16.90 o 
  -6  -1   6      134.27      130.71      5.35 o 
  -5  -1   6     1022.44     1030.32     14.05 o 
  -4  -1   6     1014.12      972.98     13.78 o 
  -3  -1   6      105.10       98.71      3.42 o 
  -2  -1   6     1377.12     1409.65     11.75 o 
  -1  -1   6      837.27      805.82     10.24 o 
   0  -1   6      881.38      827.27     12.49 o 
   1  -1   6       14.12        9.26      1.03 o 
   2  -1   6     1091.72     1152.42     21.68 o 
   3  -1   6     1517.42     1515.79     26.27 o 
   4  -1   6     1142.37     1166.37     19.43 o 
   5  -1   6      762.82      754.18     15.75 o 
   6  -1   6      739.68      705.36     16.34 o 
   7  -1   6       22.15       21.39      2.88 o 
   8  -1   6       39.48       43.82      4.58 o 
   9  -1   6       75.30       74.01     10.14 o 
  10  -1   6       14.22        9.06      4.91 o 
 -12   0   6        0.48        4.38      2.19 o 
 -11   0   6       24.86       27.09      4.43 o 
 -10   0   6       56.86       58.98      6.69 o 
  -9   0   6        0.99        2.68      1.95 o 
  -8   0   6      109.35      108.42      9.25 o 
  -7   0   6      246.98      255.53     10.10 o 
  -6   0   6      529.10      597.02     11.22 o 
  -5   0   6      871.55      860.95     12.49 o 
  -4   0   6       25.92       31.18      2.13 o 
  -3   0   6     1405.09     1337.79     13.50 o 
  -2   0   6      673.43      664.07      8.07 o 
  -1   0   6     1942.25     1868.55     20.16 o 
   0   0   6      267.64      226.02      5.17 o 
   1   0   6      480.70      445.92      8.47 o 
   2   0   6     1465.37     1530.80     21.09 o 
   3   0   6      708.14      715.96     10.17 o 
   4   0   6      764.90      748.72     11.88 o 
   5   0   6      709.01      678.15     13.18 o 
   6   0   6      176.10      180.02      4.74 o 
   7   0   6        1.13       -0.62      3.51 o 
   8   0   6       22.15       14.10      4.10 o 
   9   0   6       12.28       27.05      6.50 o 
  10   0   6       20.16       21.12      6.08 o 
 -12   1   6        8.74       13.01      3.93 o 
 -11   1   6       85.76       82.98      6.12 o 
 -10   1   6       72.63       82.05     13.70 o 
  -9   1   6       77.87       89.10      8.98 o 
  -8   1   6       89.89      100.26      6.62 o 
  -7   1   6      509.88      521.39     14.37 o 
  -6   1   6      218.32      224.32      8.25 o 
  -5   1   6        2.76        2.87      0.67 o 
  -4   1   6      844.67      869.20     12.73 o 
  -3   1   6      470.74      455.19      8.89 o 
  -2   1   6     1494.57     1467.20     16.25 o 
  -1   1   6       99.56      101.58      3.67 o 
   0   1   6     1066.23      996.56     15.57 o 
   1   1   6     1275.23     1263.56     13.94 o 
   2   1   6     1116.13     1125.91     13.33 o 
   3   1   6      370.79      377.46      8.00 o 
   4   1   6      470.60      472.26     10.33 o 
   5   1   6       36.22       39.67      2.82 o 
   6   1   6       24.36       28.14      4.55 o 
   7   1   6        5.20        3.59      1.18 o 
   8   1   6        2.34        4.92      2.51 o 
   9   1   6       28.61       25.20      6.21 o 
 -12   2   6       40.99       44.02      6.60 o 
 -11   2   6       25.78       22.61      3.98 o 
 -10   2   6      110.68      115.61      8.55 o 
  -9   2   6      191.71      189.47     19.46 o 
  -8   2   6      357.51      350.69     14.53 o 
  -7   2   6      480.17      457.63     15.58 o 
  -6   2   6      524.99      496.76     15.21 o 
  -5   2   6      297.01      299.20      6.97 o 
  -4   2   6     1380.80     1470.03     18.64 o 
  -3   2   6      646.97      679.25     12.68 o 
  -2   2   6     1324.85     1336.07     15.99 o 
  -1   2   6      517.02      510.29      9.52 o 
   0   2   6      570.79      546.90     12.56 o 
   1   2   6     1381.49     1344.10     23.24 o 
   2   2   6       71.65       73.87      3.31 o 
   3   2   6        6.63        6.79      1.40 o 
   4   2   6       15.73       15.28      2.22 o 
   5   2   6       43.78       43.23      3.79 o 
   6   2   6       81.63       87.70     11.39 o 
   7   2   6       36.72       36.07      7.51 o 
   8   2   6        2.71        2.60      2.96 o 
   9   2   6       19.52       13.06      4.76 o 
 -12   3   6       30.37       29.60      4.70 o 
 -11   3   6        6.43        1.86      1.65 o 
 -10   3   6      110.22      116.24     10.69 o 
  -9   3   6      227.31      257.09     10.68 o 
  -8   3   6      210.43      198.28      8.83 o 
  -7   3   6      579.43      590.40     16.88 o 
  -6   3   6      846.54      826.68     15.45 o 
  -5   3   6      525.15      504.01      9.28 o 
  -4   3   6      412.47      425.99      7.58 o 
  -3   3   6      406.61      414.37      9.62 o 
  -2   3   6      301.14      299.25      7.61 o 
  -1   3   6      524.91      526.83     10.41 o 
   0   3   6      422.78      393.43     10.19 o 
   1   3   6     1117.74     1051.48     17.24 o 
   2   3   6        0.83       -0.63      0.52 o 
   3   3   6       65.13       62.36      4.41 o 
   4   3   6      166.88      150.79      7.25 o 
   5   3   6       72.52       67.29      5.06 o 
   6   3   6       68.52       66.25      6.19 o 
   7   3   6       14.20       11.78      4.27 o 
   8   3   6        6.29        6.69      3.99 o 
 -12   4   6       35.15       35.08      5.28 o 
 -11   4   6       10.15        7.04      2.81 o 
 -10   4   6       73.32       70.75      8.26 o 
  -9   4   6      196.58      220.78     13.80 o 
  -8   4   6      190.82      203.30      8.54 o 
  -7   4   6      372.83      371.32      9.33 o 
  -6   4   6      194.50      220.27      6.59 o 
  -5   4   6      398.14      407.65      8.36 o 
  -4   4   6      244.09      245.61      5.64 o 
  -3   4   6       56.66       51.37      2.77 o 
  -2   4   6      126.20      119.32      3.83 o 
  -1   4   6       67.91       65.77      4.10 o 
   0   4   6       11.02       15.43      2.03 o 
   1   4   6      182.28      193.78      7.71 o 
   2   4   6      103.11      103.93      5.84 o 
   3   4   6      100.41       99.84      6.00 o 
   4   4   6       26.87       30.81      3.40 o 
   5   4   6       29.65       25.05      5.35 o 
   6   4   6        0.71       -1.17      2.27 o 
   7   4   6        4.65        3.92      2.23 o 
   8   4   6        1.05       -0.13      1.11 o 
 -12   5   6       21.10       19.82      6.39 o 
 -11   5   6       21.93       19.57      4.67 o 
 -10   5   6        0.57        0.28      1.38 o 
  -9   5   6      197.45      207.45     13.51 o 
  -8   5   6      147.77      147.83      7.93 o 
  -7   5   6      111.82      105.02      4.49 o 
  -6   5   6      194.75      180.70      5.28 o 
  -5   5   6      318.09      325.32     18.52 o 
  -4   5   6       50.92       48.89      4.48 o 
  -3   5   6       70.85       75.66      4.06 o 
  -2   5   6       37.26       48.72      3.24 o 
  -1   5   6       22.59       22.36      2.50 o 
   0   5   6        6.53        5.31      1.24 o 
   1   5   6        4.35        3.63      1.02 o 
   2   5   6      173.66      163.86      7.84 o 
   3   5   6        7.01        5.46      2.79 o 
   4   5   6       50.98       52.04      5.76 o 
   5   5   6       13.65       13.60      3.10 o 
   6   5   6        2.07       -1.32      3.01 o 
   7   5   6        0.96       -2.33      1.55 o 
 -11   6   6       16.59       18.64      4.41 o 
 -10   6   6        5.72        4.70      1.75 o 
  -9   6   6       24.55       25.86      4.85 o 
  -8   6   6       22.43       18.46      3.89 o 
  -7   6   6       11.16        7.82      2.25 o 
  -6   6   6       84.84       87.41      7.41 o 
  -5   6   6       23.19       17.60      5.66 o 
  -4   6   6       50.38       41.32      8.24 o 
  -3   6   6        0.76       13.97      5.05 o 
  -2   6   6        1.94        6.35      1.50 o 
  -1   6   6        7.76       11.57      1.74 o 
   0   6   6       23.92       34.49      3.26 o 
   1   6   6       85.34       82.66      5.83 o 
   2   6   6       49.38       43.30      5.19 o 
   3   6   6        5.94        5.14      1.79 o 
   4   6   6        0.43        0.05      0.81 o 
   5   6   6        0.43       -0.26      1.38 o 
 -10   7   6        7.67        9.97      5.15 o 
  -9   7   6        4.94        6.16      4.25 o 
  -8   7   6        3.94       -0.24      2.77 o 
  -7   7   6        0.28        0.09      2.48 o 
  -6   7   6        4.95        1.36      3.02 o 
  -5   7   6       35.93       49.44      9.79 o 
  -4   7   6       84.66       82.23     12.31 o 
  -3   7   6        9.33       13.70      5.44 o 
  -2   7   6        1.50        1.02      1.91 o 
  -1   7   6        6.67        4.46      1.72 o 
   0   7   6        0.37       -0.30      1.11 o 
   1   7   6       11.46       12.35      2.20 o 
   2   7   6        1.16        0.67      1.92 o 
   3   7   6        9.81        5.54      2.04 o 
   4   7   6        0.06       -1.97      1.77 o 
   5   7   6        2.25        0.63      1.49 o 
  -9   8   6        3.65        5.24      2.90 o 
  -8   8   6        0.67       -4.60      3.12 o 
  -7   8   6       10.31       11.88      5.40 o 
  -6   8   6       66.68       73.45     12.91 o 
  -5   8   6       16.47       15.62      5.01 o 
  -4   8   6       54.45       56.02     10.90 o 
  -3   8   6        9.24       10.06      4.63 o 
  -2   8   6        6.74        7.01      3.44 o 
  -1   8   6        0.39        0.97      0.82 o 
   0   8   6       14.86       10.65      2.41 o 
   1   8   6       33.04       36.12      5.27 o 
   2   8   6        3.85        3.95      1.43 o 
   3   8   6        0.04       -2.61      2.89 o 
  -8   9   6        1.99        6.06      4.83 o 
  -7   9   6       56.40       62.51     12.59 o 
  -6   9   6       23.29       25.73      8.01 o 
  -5   9   6       22.12       31.78      8.80 o 
  -4   9   6        5.46        4.44      3.05 o 
  -3   9   6       24.30       27.37      8.06 o 
  -2   9   6        3.16        1.30      1.27 o 
  -1   9   6        0.27        1.00      1.88 o 
   0   9   6        0.23        3.39      2.73 o 
   1   9   6        8.45        0.34      3.37 o 
   2   9   6       19.07        8.23      3.32 o 
  -5  10   6        8.01       11.38      5.70 o 
  -4  10   6        0.78        0.43      2.51 o 
  -3  10   6        0.36        4.59      4.14 o 
  -2  10   6        2.96        9.53      4.85 o 
  -1  10   6        1.52       -2.13      3.68 o 
  -2 -13   7       11.52       10.29      2.88 o 
  -1 -13   7       30.94       29.93      7.07 o 
   0 -13   7       17.52       16.26      4.75 o 
   1 -13   7       81.87       75.06     10.40 o 
   2 -13   7      163.56      167.99     11.66 o 
   3 -13   7       74.17       79.59      7.82 o 
   4 -13   7       50.74       49.62      6.23 o 
   5 -13   7       51.78       46.40      5.93 o 
  -4 -12   7       50.09       44.51      8.84 o 
  -3 -12   7       48.31       43.43      5.94 o 
  -2 -12   7       13.78       12.55      3.00 o 
  -1 -12   7       22.46       20.26      3.93 o 
   0 -12   7       32.51       33.85      6.93 o 
   1 -12   7      131.18      132.48     13.42 o 
   2 -12   7      169.11      171.79     11.31 o 
   3 -12   7       40.08       37.44      5.30 o 
   4 -12   7      102.15      101.46      8.73 o 
   5 -12   7       96.04       98.71      8.67 o 
   6 -12   7       81.90       78.49     10.90 o 
   7 -12   7        2.67       -0.07      0.82 o 
  -6 -11   7       27.98       26.52      7.14 o 
  -5 -11   7       52.49       41.94      9.00 o 
  -4 -11   7       30.45       24.73      4.54 o 
  -3 -11   7       21.01       17.65      4.84 o 
  -2 -11   7       44.04       42.53      5.35 o 
  -1 -11   7      115.87      117.12      8.50 o 
   0 -11   7      189.85      172.80      9.80 o 
   1 -11   7      251.00      242.16     10.86 o 
   2 -11   7      240.76      248.12     17.83 o 
   3 -11   7       71.59       83.03      7.47 o 
   4 -11   7       87.49       84.54      7.62 o 
   5 -11   7       77.55       89.97     10.80 o 
   6 -11   7       83.28       74.19      7.27 o 
   7 -11   7       22.79       21.30      5.61 o 
   8 -11   7       21.82       24.72      6.13 o 
  -7 -10   7       11.59        6.57      4.28 o 
  -6 -10   7       27.30       28.17      7.44 o 
  -5 -10   7       46.10       55.28      9.58 o 
  -4 -10   7       54.37       49.85      6.27 o 
  -3 -10   7       32.41       35.76      4.89 o 
  -2 -10   7      200.32      192.13     17.24 o 
  -1 -10   7       74.46       86.42      7.05 o 
   0 -10   7       63.17       67.13      5.96 o 
   1 -10   7      194.27      187.00      9.09 o 
   2 -10   7      168.25      175.74      7.91 o 
   3 -10   7      118.39      133.75      9.13 o 
   4 -10   7       41.16       46.02      5.27 o 
   5 -10   7      168.76      165.00     10.18 o 
   6 -10   7      151.57      136.69      7.52 o 
   7 -10   7      112.72      117.52      8.91 o 
   8 -10   7      160.75      176.81     17.16 o 
  -8  -9   7       36.67       30.21      7.81 o 
  -7  -9   7       34.39       34.56      8.20 o 
  -6  -9   7       10.02        8.51      3.53 o 
  -5  -9   7       60.15       58.70      6.94 o 
  -4  -9   7       19.50       19.46      3.82 o 
  -3  -9   7       61.11       57.35      6.14 o 
  -2  -9   7       46.05       52.57      5.54 o 
  -1  -9   7        3.45        6.85      1.89 o 
   0  -9   7      147.49      159.06      9.34 o 
   1  -9   7       49.15       51.68      4.63 o 
   2  -9   7       66.85       77.89      5.04 o 
   3  -9   7       17.33       21.09      2.83 o 
   4  -9   7      107.36      110.01      7.85 o 
   5  -9   7      196.72      189.49      8.39 o 
   6  -9   7      122.28      139.84      7.40 o 
   7  -9   7      128.25      118.55      9.13 o 
   8  -9   7      159.25      172.04     11.51 o 
   9  -9   7        7.61        2.72      3.03 o 
  -8  -8   7       28.50       31.98      8.17 o 
  -7  -8   7       23.69       17.58      5.75 o 
  -6  -8   7       27.49       34.51      7.61 o 
  -5  -8   7       49.83       41.67      6.71 o 
  -4  -8   7      176.91      184.43     11.52 o 
  -3  -8   7       14.36       24.67      5.30 o 
  -2  -8   7       30.87       31.74      4.50 o 
  -1  -8   7      206.58      224.61     11.65 o 
   0  -8   7      340.86      337.95     11.26 o 
   1  -8   7      268.72      264.60     12.33 o 
   2  -8   7        1.42        1.31      1.01 o 
   3  -8   7      192.43      202.42      5.74 o 
   4  -8   7      113.00      107.52      5.90 o 
   5  -8   7      102.66      103.40      5.94 o 
   6  -8   7       67.54       64.33      4.77 o 
   7  -8   7      137.40      146.34     13.34 o 
   8  -8   7        0.35       -0.52      1.19 o 
   9  -8   7        0.19       -0.65      1.27 o 
  -9  -7   7       10.41       13.08      5.72 o 
  -8  -7   7        4.85        4.33      2.08 o 
  -7  -7   7       62.07       86.41     11.82 o 
  -6  -7   7       78.07       76.65      7.60 o 
  -5  -7   7      159.48      172.88     11.17 o 
  -4  -7   7      208.01      210.36     11.95 o 
  -3  -7   7      133.96      137.99      7.62 o 
  -2  -7   7       82.70       82.65      6.97 o 
  -1  -7   7      326.65      332.03     11.06 o 
   0  -7   7      138.11      140.31      7.13 o 
   1  -7   7      387.52      382.12     14.40 o 
   2  -7   7       38.95       39.71      4.92 o 
   3  -7   7      944.47      958.45     11.16 o 
   4  -7   7      688.49      682.40     12.41 o 
   5  -7   7       68.62       65.15      3.79 o 
   6  -7   7       20.38       20.40      2.47 o 
   7  -7   7       13.61       16.36      3.41 o 
   8  -7   7        0.58        0.42      1.30 o 
   9  -7   7       11.17       12.33      4.79 o 
  10  -7   7        1.28        1.46      1.45 o 
 -10  -6   7       21.63       19.40      6.52 o 
  -9  -6   7       14.21       22.63      6.09 o 
  -8  -6   7        0.55       -1.35      2.10 o 
  -7  -6   7      121.38      126.02     13.70 o 
  -6  -6   7       87.04       82.95     11.15 o 
  -5  -6   7       49.04       45.30      5.48 o 
  -4  -6   7      162.74      165.26      8.46 o 
  -3  -6   7      196.67      199.84      9.19 o 
  -2  -6   7      158.01      162.06      7.75 o 
  -1  -6   7      300.68      312.94     10.54 o 
   0  -6   7      443.56      445.34     12.41 o 
   1  -6   7      320.90      315.48     12.77 o 
   2  -6   7      253.17      246.79      9.03 o 
   3  -6   7      585.51      588.16     11.29 o 
   4  -6   7      990.53      995.14     10.75 o 
   5  -6   7      108.03      109.64      3.19 o 
   6  -6   7        6.52        7.61      1.08 o 
   7  -6   7        3.44        3.85      1.74 o 
   8  -6   7        9.84        7.10      3.30 o 
   9  -6   7        5.94        3.24      3.35 o 
  10  -6   7        0.20       -1.87      1.98 o 
 -10  -5   7       13.72       12.07      4.08 o 
  -9  -5   7       17.41       18.45      5.25 o 
  -8  -5   7        1.27        3.50      3.02 o 
  -7  -5   7      163.76      169.20     15.92 o 
  -6  -5   7      239.97      247.51     13.13 o 
  -5  -5   7      335.60      353.93     12.39 o 
  -4  -5   7      493.14      522.37     14.95 o 
  -3  -5   7      152.31      136.17      7.38 o 
  -2  -5   7      246.32      252.53      7.12 o 
  -1  -5   7       65.61       59.79      3.93 o 
   0  -5   7       26.85       20.37      1.98 o 
   1  -5   7      265.55      268.28      8.20 o 
   2  -5   7        8.21       11.80      2.03 o 
   3  -5   7       40.53       41.63      1.84 o 
   4  -5   7       14.00       14.60      2.57 o 
   5  -5   7      206.94      220.37      6.65 o 
   6  -5   7      179.03      172.64      6.32 o 
   7  -5   7        6.48       10.93      3.97 o 
   8  -5   7       17.67       13.72      3.02 o 
   9  -5   7        0.35       -2.05      1.52 o 
  10  -5   7        0.23       -0.10      1.20 o 
 -11  -4   7        1.38        2.89      0.97 o 
 -10  -4   7       16.51       21.53      5.98 o 
  -9  -4   7       23.22       21.37      5.70 o 
  -8  -4   7       18.69       24.97      6.01 o 
  -7  -4   7       63.61       69.51      9.72 o 
  -6  -4   7      653.07      639.63     22.26 o 
  -5  -4   7      299.74      282.37     10.67 o 
  -4  -4   7      459.76      444.72     13.27 o 
  -3  -4   7      231.88      228.96      6.73 o 
  -2  -4   7      635.19      618.50     10.61 o 
  -1  -4   7       18.18       24.75      1.94 o 
   0  -4   7       22.88       24.56      2.60 o 
   1  -4   7        8.67        7.84      1.21 o 
   2  -4   7       35.11       34.85      2.24 o 
   3  -4   7      200.03      200.87      7.63 o 
   4  -4   7       15.27       13.44      1.63 o 
   5  -4   7       94.95      105.02      5.38 o 
   6  -4   7       50.11       49.17      3.29 o 
   7  -4   7        3.59        2.13      0.83 o 
   8  -4   7       89.51       95.18      8.82 o 
   9  -4   7        8.23       10.76      3.19 o 
  10  -4   7       44.92       51.48      7.09 o 
 -11  -3   7        7.82       13.26      4.09 o 
 -10  -3   7       12.90       14.19      4.96 o 
  -9  -3   7       13.92       12.86      4.69 o 
  -8  -3   7        2.27       -0.64      1.11 o 
  -7  -3   7       14.05       11.55      2.48 o 
  -6  -3   7       94.17       87.65      7.33 o 
  -5  -3   7       43.13       47.80      4.62 o 
  -4  -3   7       77.84       84.08      5.41 o 
  -3  -3   7      198.29      215.00      8.25 o 
  -2  -3   7      101.37      101.11      4.77 o 
  -1  -3   7      231.23      246.57      5.60 o 
   0  -3   7       96.06       95.00      4.63 o 
   1  -3   7        4.72        4.86      0.83 o 
   2  -3   7       89.24       92.74      3.26 o 
   3  -3   7       61.59       57.24      3.12 o 
   4  -3   7        1.74        2.60      0.80 o 
   5  -3   7       92.08       96.88      5.42 o 
   6  -3   7       22.43       20.33      2.67 o 
   7  -3   7       52.50       55.01      4.13 o 
   8  -3   7       74.81       64.76     10.76 o 
   9  -3   7        7.30        6.91      2.08 o 
 -12  -2   7       13.80       19.18      6.33 o 
 -11  -2   7       53.39       63.32      7.31 o 
 -10  -2   7       38.81       41.36      5.73 o 
  -9  -2   7       29.49       26.90      4.53 o 
  -8  -2   7       14.66        8.15      5.44 o 
  -7  -2   7        1.38        0.23      1.70 o 
  -6  -2   7        8.33        8.18      2.01 o 
  -5  -2   7       49.06       45.61      3.39 o 
  -4  -2   7        1.94        3.33      0.96 o 
  -3  -2   7       23.44       27.36      2.82 o 
  -2  -2   7       33.26       36.90      2.81 o 
  -1  -2   7        3.40        1.32      0.56 o 
   0  -2   7      568.50      585.47     12.79 o 
   1  -2   7      179.70      185.94      5.30 o 
   2  -2   7       15.74       13.90      2.09 o 
   3  -2   7      144.22      127.77      6.58 o 
   4  -2   7       67.92       61.34      3.93 o 
   5  -2   7        1.85        1.10      0.77 o 
   6  -2   7       11.33        9.28      2.00 o 
   7  -2   7       74.43       78.57      7.27 o 
   8  -2   7       19.75       20.47      3.72 o 
   9  -2   7       20.57       22.15      4.46 o 
 -12  -1   7       20.54       18.49      6.72 o 
 -11  -1   7       99.03       90.97      8.87 o 
 -10  -1   7       80.03       76.57      7.92 o 
  -9  -1   7       34.13       31.22      4.84 o 
  -8  -1   7       75.14       80.77     10.74 o 
  -7  -1   7        0.20       -0.27      1.20 o 
  -6  -1   7        2.31        3.87      0.72 o 
  -5  -1   7       79.99       88.06      4.19 o 
  -4  -1   7       25.31       27.11      2.14 o 
  -3  -1   7       47.59       48.36      2.67 o 
  -2  -1   7        0.54       -0.34      0.36 o 
  -1  -1   7       46.19       39.89      2.51 o 
   0  -1   7      244.13      238.38      5.56 o 
   1  -1   7        1.76        1.22      0.45 o 
   2  -1   7      197.55      187.40      7.87 o 
   3  -1   7      246.95      252.49     11.48 o 
   4  -1   7      404.28      384.76     11.85 o 
   5  -1   7       19.86       22.82      2.93 o 
   6  -1   7       50.44       59.64      9.77 o 
   7  -1   7       28.95       28.78      7.37 o 
   8  -1   7       69.16       82.28     13.03 o 
   9  -1   7       16.63       14.38      5.15 o 
 -12   0   7        9.17        1.18      1.82 o 
 -11   0   7        6.03        1.39      3.12 o 
 -10   0   7        1.86       -0.28      1.05 o 
  -9   0   7       16.01       12.22      3.30 o 
  -8   0   7        3.72        1.56      1.38 o 
  -7   0   7        9.20       88.86      8.15 o 
  -6   0   7      746.02      754.01     14.08 o 
  -5   0   7        4.31        6.54      0.94 o 
  -4   0   7       94.07      114.61      4.39 o 
  -3   0   7       35.66       38.96      2.39 o 
  -2   0   7      112.26      112.04      3.39 o 
  -1   0   7        0.92        0.71      0.36 o 
   0   0   7      115.33      136.81      4.32 o 
   1   0   7      122.80      110.59      4.56 o 
   2   0   7      301.00      310.34      7.17 o 
   3   0   7      231.67      225.88     11.23 o 
   4   0   7      229.63      232.29     11.14 o 
   5   0   7      188.72      185.58     10.68 o 
   6   0   7       38.16       30.31      7.29 o 
   7   0   7      111.44      121.32     15.33 o 
   8   0   7       14.08       18.51      6.15 o 
   9   0   7       56.31       68.28     12.61 o 
 -12   1   7        2.24       -1.36      2.21 o 
 -11   1   7       16.76       11.44      2.30 o 
 -10   1   7        1.53        0.40      1.34 o 
  -9   1   7        0.19        0.11      1.76 o 
  -8   1   7        6.39        5.98      2.06 o 
  -7   1   7      226.81      212.30      9.29 o 
  -6   1   7      251.00      259.58      8.06 o 
  -5   1   7       27.22       30.03      2.40 o 
  -4   1   7        0.74        0.56      0.45 o 
  -3   1   7       72.79       75.75      3.88 o 
  -2   1   7      125.02      138.82      5.98 o 
  -1   1   7      111.85      115.20      4.23 o 
   0   1   7        0.97        0.86      0.42 o 
   1   1   7       14.87       17.10      1.47 o 
   2   1   7      138.68      152.53      6.34 o 
   3   1   7      285.94      272.95      7.79 o 
   4   1   7      378.56      362.03      8.94 o 
   5   1   7      103.71      107.88      5.61 o 
   6   1   7        5.74        8.06      3.15 o 
   7   1   7       56.52       67.77     11.55 o 
   8   1   7       31.22       38.22      9.07 o 
 -12   2   7        1.70        0.45      1.14 o 
 -11   2   7       21.43       23.48      4.05 o 
 -10   2   7        0.03        2.27      2.09 o 
  -9   2   7        0.25       -0.14      2.47 o 
  -8   2   7       25.20       25.47      6.50 o 
  -7   2   7      115.09      115.46      8.06 o 
  -6   2   7       74.49       78.91      4.29 o 
  -5   2   7       65.83       64.29      3.68 o 
  -4   2   7       35.79       29.03      2.15 o 
  -3   2   7      403.99      396.81      8.02 o 
  -2   2   7      183.99      186.91      6.90 o 
  -1   2   7      477.83      465.24     11.54 o 
   0   2   7        5.74        5.67      1.23 o 
   1   2   7        1.26        1.41      0.60 o 
   2   2   7      207.25      209.10      5.55 o 
   3   2   7      345.44      356.76      9.73 o 
   4   2   7      214.04      210.85     10.61 o 
   5   2   7      223.56      234.93     10.05 o 
   6   2   7       92.15      107.40     13.93 o 
   7   2   7       58.23       60.70     11.17 o 
   8   2   7       44.93       66.60     12.17 o 
 -12   3   7        1.18        0.06      1.67 o 
 -11   3   7       36.89       32.10      5.89 o 
 -10   3   7        0.65        3.02      5.79 o 
  -9   3   7       18.36       11.86      2.92 o 
  -8   3   7       50.97       45.41      5.15 o 
  -7   3   7        1.88        1.74      1.47 o 
  -6   3   7       14.78       20.36      2.44 o 
  -5   3   7      125.12      136.24      7.15 o 
  -4   3   7      246.04      244.18      6.74 o 
  -3   3   7      576.27      562.28     10.43 o 
  -2   3   7      199.00      189.64      6.40 o 
  -1   3   7      415.77      421.45     11.12 o 
   0   3   7       79.09       70.37      4.64 o 
   1   3   7       10.93       13.56      2.61 o 
   2   3   7      246.08      244.55      8.64 o 
   3   3   7      122.18      120.44      6.30 o 
   4   3   7      280.34      290.42     12.28 o 
   5   3   7      112.86      100.85     13.13 o 
   6   3   7       95.02      114.36     14.58 o 
   7   3   7       44.10       50.99     10.39 o 
 -12   4   7        0.02        0.15      1.87 o 
 -11   4   7       25.96       17.06      4.48 o 
 -10   4   7        0.60        0.16      1.18 o 
  -9   4   7       88.23       69.65      7.99 o 
  -8   4   7        0.25       -0.71      2.73 o 
  -7   4   7       14.19       12.17      1.71 o 
  -6   4   7       64.60       69.42      3.88 o 
  -5   4   7      123.59      140.08      4.44 o 
  -4   4   7      218.49      250.88     18.73 o 
  -3   4   7       62.03       71.25      3.86 o 
  -2   4   7      435.55      467.82      8.20 o 
  -1   4   7      201.89      217.17      8.11 o 
   0   4   7      425.95      430.17     11.83 o 
   1   4   7       53.99       50.11      4.19 o 
   2   4   7      117.24      114.54      5.63 o 
   3   4   7      368.71      356.92     20.56 o 
   4   4   7      121.68      120.99     22.22 o 
   5   4   7      232.26      217.23     19.39 o 
   6   4   7       31.27       25.84      7.53 o 
   7   4   7      123.71      130.11     16.83 o 
 -11   5   7       12.91        4.44      3.99 o 
 -10   5   7        0.23       -1.94      1.71 o 
  -9   5   7        1.07       -2.08      1.44 o 
  -8   5   7       33.52       37.77      5.52 o 
  -7   5   7       60.99       62.48      6.81 o 
  -6   5   7      258.50      254.43      9.69 o 
  -5   5   7      108.24      116.85     10.04 o 
  -4   5   7        1.58        1.97      0.68 o 
  -3   5   7      113.42      124.32      7.32 o 
  -2   5   7      244.86      248.55      8.19 o 
  -1   5   7      607.08      600.53     13.55 o 
   0   5   7       73.19       67.17      4.78 o 
   1   5   7       38.59       42.69      3.93 o 
   2   5   7      285.64      266.23     11.50 o 
   3   5   7      133.40      128.80      9.13 o 
   4   5   7      137.69      145.50      9.93 o 
   5   5   7       51.93       50.51      9.40 o 
   6   5   7       50.64       48.28      9.55 o 
 -11   6   7        6.56        7.46      3.87 o 
 -10   6   7       25.56       25.95      5.04 o 
  -9   6   7       34.62       38.54      5.99 o 
  -8   6   7       48.47       54.63      7.70 o 
  -7   6   7       79.40       86.03      7.88 o 
  -6   6   7      145.33      148.83     16.91 o 
  -5   6   7       66.02       61.14     10.81 o 
  -4   6   7       42.68       46.53      9.29 o 
  -3   6   7      183.57      190.82     18.45 o 
  -2   6   7      334.81      336.43     10.41 o 
  -1   6   7      157.18      162.20      6.99 o 
   0   6   7      131.44      136.67      6.90 o 
   1   6   7      225.00      227.53      9.52 o 
   2   6   7      143.32      150.83      8.15 o 
   3   6   7       52.68       51.47      5.86 o 
   4   6   7       21.49       21.45      5.93 o 
   5   6   7       26.95       22.48      6.14 o 
  -9   7   7      108.51      114.53     17.63 o 
  -8   7   7      109.43      120.39     17.55 o 
  -7   7   7       71.63       87.25     14.40 o 
  -6   7   7      126.89      122.63     16.64 o 
  -5   7   7      150.79      132.73     16.70 o 
  -4   7   7       69.55       82.03     12.71 o 
  -3   7   7      112.61      106.79     14.49 o 
  -2   7   7      203.67      208.46     19.44 o 
  -1   7   7      197.12      193.06     15.36 o 
   0   7   7      142.41      155.19     10.43 o 
   1   7   7      164.67      163.90     10.97 o 
   2   7   7       32.57       30.16      8.07 o 
   3   7   7        6.67        5.55      3.13 o 
  -8   8   7       11.95       16.58      7.28 o 
  -7   8   7       47.94       38.11      9.91 o 
  -6   8   7      140.97      138.66     18.34 o 
  -5   8   7      130.11      128.08     17.22 o 
  -4   8   7       72.64       91.47     14.34 o 
  -3   8   7       92.23       93.46     14.15 o 
  -2   8   7      248.31      222.87     21.16 o 
  -1   8   7      171.57      165.27     17.95 o 
   0   8   7       86.33       88.54     13.00 o 
   1   8   7       86.61       67.98     11.35 o 
   2   8   7       15.04       12.05      4.81 o 
  -6   9   7       26.56       25.88      8.37 o 
  -5   9   7       56.87       29.66      8.75 o 
  -4   9   7       49.04       54.56     11.31 o 
  -3   9   7      110.02      115.56     16.70 o 
  -2   9   7       33.74       27.85      7.91 o 
  -1   9   7       15.48        9.56      4.61 o 
   0   9   7       20.84       32.53      8.80 o 
  -1 -13   8        4.13        0.49      2.13 o 
   0 -13   8        8.42        8.39      3.81 o 
   1 -13   8       20.57       25.40      6.47 o 
   2 -13   8        0.03        2.68      1.64 o 
   3 -13   8        1.42       -0.04      0.91 o 
  -4 -12   8        7.98        5.15      2.18 o 
  -3 -12   8       21.88       15.65      3.45 o 
  -2 -12   8        8.47        3.60      2.48 o 
  -1 -12   8        2.91        4.41      2.38 o 
   0 -12   8        0.65        4.31      2.88 o 
   1 -12   8        0.27        5.26      2.86 o 
   2 -12   8        1.91        0.59      1.43 o 
   3 -12   8       15.00       19.27      3.75 o 
   4 -12   8        5.76        4.90      1.58 o 
   5 -12   8       31.40       35.46      7.45 o 
   6 -12   8       40.41       42.71      8.11 o 
  -5 -11   8        0.54        0.17      2.43 o 
  -4 -11   8        0.68       -1.72      2.12 o 
  -3 -11   8        1.31        1.20      2.91 o 
  -2 -11   8        1.94       -0.65      1.34 o 
  -1 -11   8        3.47        2.96      1.41 o 
   0 -11   8        4.58        3.24      1.41 o 
   1 -11   8        8.84       12.52      4.27 o 
   2 -11   8       25.68       35.81      6.90 o 
   3 -11   8      121.90      114.92     16.87 o 
   4 -11   8       26.32       21.70      5.86 o 
   5 -11   8       20.68       19.06      4.90 o 
   6 -11   8       59.03       55.28      9.35 o 
   7 -11   8       22.59       10.29      4.25 o 
  -7 -10   8        1.63        0.38      2.00 o 
  -6 -10   8        2.69        2.44      1.72 o 
  -5 -10   8        6.18        3.00      1.68 o 
  -4 -10   8        1.37       -2.09      2.05 o 
  -3 -10   8        0.71        0.02      1.62 o 
  -2 -10   8        2.57        0.86      0.95 o 
  -1 -10   8        2.21        1.52      0.68 o 
   0 -10   8        0.43        0.61      0.84 o 
   1 -10   8        7.05        6.34      1.53 o 
   2 -10   8       42.02       36.34      7.03 o 
   3 -10   8      122.17      115.55      8.59 o 
   4 -10   8       65.96       68.37      6.45 o 
   5 -10   8      124.54      104.10     12.50 o 
   6 -10   8      109.48      109.29      8.81 o 
   7 -10   8       50.50       50.01      6.06 o 
   8 -10   8        3.96        1.19      3.37 o 
  -7  -9   8        2.31        4.64      2.70 o 
  -6  -9   8        3.17        4.94      3.70 o 
  -5  -9   8        1.92        1.58      1.02 o 
  -4  -9   8       10.86        9.35      2.39 o 
  -3  -9   8      140.00      129.37      7.95 o 
  -2  -9   8        4.68        1.76      1.01 o 
  -1  -9   8       16.16       16.01      2.51 o 
   0  -9   8       13.75       14.37      2.25 o 
   1  -9   8       71.99       70.81      4.86 o 
   2  -9   8       36.64       40.79      4.83 o 
   3  -9   8        5.11        9.76      2.33 o 
   4  -9   8       94.03       96.51      7.31 o 
   5  -9   8      170.63      160.91      7.81 o 
   6  -9   8       69.02       68.44      7.08 o 
   7  -9   8      157.85      146.03     10.74 o 
   8  -9   8       21.69       17.39      3.71 o 
  -8  -8   8        1.58        3.78      3.94 o 
  -7  -8   8        0.02        0.97      1.91 o 
  -6  -8   8        2.66       -1.46      2.14 o 
  -5  -8   8       45.58       53.21      8.64 o 
  -4  -8   8      304.48      313.29     15.96 o 
  -3  -8   8      169.80      168.96     10.95 o 
  -2  -8   8        0.29        0.43      1.89 o 
  -1  -8   8       17.59       19.52      3.51 o 
   0  -8   8       30.00       23.91      4.14 o 
   1  -8   8      152.77      160.30     10.02 o 
   2  -8   8      188.87      194.94     11.08 o 
   3  -8   8       26.58       31.75      3.35 o 
   4  -8   8      250.80      256.10      8.05 o 
   5  -8   8      186.61      171.80      7.52 o 
   6  -8   8      240.18      236.02     13.24 o 
   7  -8   8      240.62      273.90     17.98 o 
   8  -8   8       37.65       44.30      6.88 o 
   9  -8   8        1.93        0.52      1.38 o 
  -9  -7   8       17.17       17.70      4.81 o 
  -8  -7   8       41.70       39.94      8.52 o 
  -7  -7   8        5.86        2.65      1.59 o 
  -6  -7   8       29.64       30.55      5.09 o 
  -5  -7   8       83.86       87.55      8.09 o 
  -4  -7   8      145.79      149.47     10.31 o 
  -3  -7   8       61.27       60.95      5.19 o 
  -2  -7   8       22.60       25.59      3.16 o 
  -1  -7   8       73.91       89.75      7.49 o 
   0  -7   8      201.54      232.50     11.92 o 
   1  -7   8      206.78      214.40     11.39 o 
   2  -7   8      413.03      428.24     16.02 o 
   3  -7   8        1.57        2.97      0.73 o 
   4  -7   8      379.37      371.43      6.78 o 
   5  -7   8      404.51      392.38     12.56 o 
   6  -7   8      331.99      362.35     16.55 o 
   7  -7   8      193.51      196.35     12.83 o 
   8  -7   8       79.33       85.98     12.68 o 
   9  -7   8       43.48       46.14      6.91 o 
 -10  -6   8        2.37        4.36      3.92 o 
  -9  -6   8       16.54       17.37      5.12 o 
  -8  -6   8       90.94       87.71     12.36 o 
  -7  -6   8       20.61       20.10      4.19 o 
  -6  -6   8       32.00       32.03      6.97 o 
  -5  -6   8       48.23       42.27      5.60 o 
  -4  -6   8      200.23      205.20      9.61 o 
  -3  -6   8      164.09      163.59     10.23 o 
  -2  -6   8      210.98      203.62      9.21 o 
  -1  -6   8      320.22      328.05     14.03 o 
   0  -6   8      562.45      543.11     25.63 o 
   1  -6   8      189.65      174.27      7.70 o 
   2  -6   8      277.65      282.09      8.26 o 
   3  -6   8        7.73        6.10      0.80 o 
   4  -6   8       93.69       92.87      4.47 o 
   5  -6   8      190.10      206.27      9.13 o 
   6  -6   8      211.11      213.88      9.10 o 
   7  -6   8      326.66      341.31     17.11 o 
   8  -6   8       90.36       94.64      7.42 o 
   9  -6   8       60.74       62.07     11.18 o 
 -11  -5   8        0.61       -4.71      3.14 o 
 -10  -5   8        1.01       -6.09      4.06 o 
  -9  -5   8       17.32       24.21      6.36 o 
  -8  -5   8      127.95      109.34     13.39 o 
  -7  -5   8        2.15        4.51      1.73 o 
  -6  -5   8        1.13       -0.57      1.90 o 
  -5  -5   8       56.18       61.22      5.19 o 
  -4  -5   8      220.52      230.83     12.20 o 
  -3  -5   8      371.50      372.00     12.56 o 
  -2  -5   8      352.60      356.26     10.98 o 
  -1  -5   8      247.20      244.04      8.55 o 
   0  -5   8      254.12      237.63      8.99 o 
   1  -5   8      878.08      834.95     14.08 o 
   2  -5   8      321.63      313.37      7.87 o 
   3  -5   8      558.53      560.36     11.64 o 
   4  -5   8       63.27       57.64      3.69 o 
   5  -5   8      504.88      498.22     11.10 o 
   6  -5   8      209.21      226.92      8.07 o 
   7  -5   8      293.54      304.52     12.50 o 
   8  -5   8      109.13      113.90     10.72 o 
   9  -5   8       53.95       57.42     11.17 o 
 -11  -4   8        2.09        3.85      3.33 o 
 -10  -4   8        7.54        6.98      4.23 o 
  -9  -4   8       21.14       18.81      5.42 o 
  -8  -4   8       11.64       20.16      6.07 o 
  -7  -4   8       12.49       11.18      2.85 o 
  -6  -4   8        4.16        2.44      1.73 o 
  -5  -4   8       24.72       30.11      4.28 o 
  -4  -4   8       84.25      102.32      6.61 o 
  -3  -4   8      985.28      995.73     16.31 o 
  -2  -4   8      178.70      182.26      8.39 o 
  -1  -4   8      115.33      111.27      4.95 o 
   0  -4   8      602.47      569.21      9.74 o 
   1  -4   8      709.43      719.66     13.33 o 
   2  -4   8      743.80      712.49     20.36 o 
   3  -4   8        7.88       12.39      2.24 o 
   4  -4   8      126.01      130.17      5.36 o 
   5  -4   8      557.74      560.55     14.71 o 
   6  -4   8      314.40      333.75     10.75 o 
   7  -4   8      309.17      345.97     15.45 o 
   8  -4   8      118.56      108.53     15.05 o 
   9  -4   8      138.65      154.64     18.73 o 
 -11  -3   8        7.88       17.03      5.46 o 
 -10  -3   8       34.25       34.09      7.57 o 
  -9  -3   8       11.06        7.88      3.41 o 
  -8  -3   8        1.47        1.81      1.24 o 
  -7  -3   8       32.50       34.66      5.98 o 
  -6  -3   8       81.74       91.02     10.54 o 
  -5  -3   8      141.18      137.03     12.48 o 
  -4  -3   8      312.38      330.40     13.82 o 
  -3  -3   8      599.89      585.64     24.02 o 
  -2  -3   8       28.02       23.45      3.38 o 
  -1  -3   8       70.69       63.71      4.42 o 
   0  -3   8      579.14      580.78     12.48 o 
   1  -3   8      756.63      758.44     29.16 o 
   2  -3   8      169.81      183.90      7.98 o 
   3  -3   8      146.29      149.94      7.39 o 
   4  -3   8      510.17      493.32     12.45 o 
   5  -3   8      346.85      346.15      9.35 o 
   6  -3   8      302.19      297.57     16.55 o 
   7  -3   8      189.23      200.77     11.59 o 
   8  -3   8      101.16      114.33     15.54 o 
 -12  -2   8        9.68       11.90      3.22 o 
 -11  -2   8       14.27       11.60      3.47 o 
 -10  -2   8       72.79       73.60      8.01 o 
  -9  -2   8       76.05       75.54      7.82 o 
  -8  -2   8       35.86       41.77      5.55 o 
  -7  -2   8      198.68      225.10     22.96 o 
  -6  -2   8      382.87      388.75     17.93 o 
  -5  -2   8      364.34      366.10     23.42 o 
  -4  -2   8      367.48      395.11     11.94 o 
  -3  -2   8      664.24      669.86     18.65 o 
  -2  -2   8      389.52      407.67     13.99 o 
  -1  -2   8      241.94      238.08      8.28 o 
   0  -2   8      393.81      408.31      9.03 o 
   1  -2   8      869.34      838.95     10.87 o 
   2  -2   8      724.60      760.04     16.60 o 
   3  -2   8      639.44      631.61     15.69 o 
   4  -2   8      691.05      672.66     16.77 o 
   5  -2   8       89.03      103.56      8.20 o 
   6  -2   8       89.08       91.90     12.65 o 
   7  -2   8       19.04       25.89      7.04 o 
   8  -2   8       52.73       69.66     12.28 o 
 -12  -1   8        3.15        0.82      0.92 o 
 -11  -1   8        9.33        7.59      2.59 o 
 -10  -1   8       20.16       17.37      3.78 o 
  -9  -1   8       70.36       71.75      7.55 o 
  -8  -1   8       28.48       42.96      7.86 o 
  -7  -1   8      286.35      287.67     11.31 o 
  -6  -1   8      497.28      476.66     13.66 o 
  -5  -1   8      114.08      118.18      8.12 o 
  -4  -1   8      946.38      979.72     13.56 o 
  -3  -1   8      925.34      921.89     17.22 o 
  -2  -1   8     1403.47     1375.34     20.56 o 
  -1  -1   8      593.08      593.50      9.99 o 
   0  -1   8      766.93      732.20     11.50 o 
   1  -1   8     1257.69     1266.76     29.75 o 
   2  -1   8      869.70      870.07     18.20 o 
   3  -1   8      411.82      436.88     16.88 o 
   4  -1   8      509.59      512.63     17.74 o 
   5  -1   8       15.48       20.64      5.92 o 
   6  -1   8        8.78        7.33      2.69 o 
   7  -1   8       83.02       84.32     12.93 o 
   8  -1   8        6.14        3.05      2.50 o 
 -12   0   8       18.42       14.93      3.70 o 
 -11   0   8        5.43        3.79      4.27 o 
 -10   0   8       16.06       12.23      6.36 o 
  -9   0   8       48.43       49.81      6.77 o 
  -8   0   8       83.43       95.80     12.08 o 
  -7   0   8      179.87      180.68      8.85 o 
  -6   0   8       27.60       27.71      2.73 o 
  -5   0   8      274.63      281.23      8.36 o 
  -4   0   8      369.19      393.22      8.52 o 
  -3   0   8      198.89      215.15      6.29 o 
  -2   0   8      543.88      544.45     12.83 o 
  -1   0   8      761.98      771.89     11.54 o 
   0   0   8     1273.26     1264.92     17.87 o 
   1   0   8      475.45      489.53     19.92 o 
   2   0   8      508.34      517.03     10.50 o 
   3   0   8      259.29      247.79     12.85 o 
   4   0   8      100.82      113.26      8.15 o 
   5   0   8       14.57       17.28      5.57 o 
   6   0   8      129.11      150.28     16.63 o 
   7   0   8       42.35       42.74      9.17 o 
   8   0   8       24.39       24.17      7.27 o 
 -12   1   8       30.69       33.41      5.87 o 
 -11   1   8       44.67       47.83      7.32 o 
 -10   1   8       89.44       84.13      9.47 o 
  -9   1   8      180.39      174.23     12.81 o 
  -8   1   8      215.87      207.43     13.29 o 
  -7   1   8        1.46        0.67      0.49 o 
  -6   1   8      136.73      137.89      7.23 o 
  -5   1   8       99.52      111.32      6.77 o 
  -4   1   8      306.07      306.54      8.69 o 
  -3   1   8       73.39       58.34      3.64 o 
  -2   1   8      393.95      394.85     10.91 o 
  -1   1   8     1154.64     1131.63     19.00 o 
   0   1   8       56.39       63.77      4.44 o 
   1   1   8       17.26       16.88      2.17 o 
   2   1   8       55.40       55.56      3.98 o 
   3   1   8       32.61       34.70      2.59 o 
   4   1   8        3.58        6.00      1.62 o 
   5   1   8      117.53      103.55     13.14 o 
   6   1   8       21.02       17.78      5.97 o 
   7   1   8       52.60       51.96     10.24 o 
 -12   2   8       24.91       28.66      5.47 o 
 -11   2   8      100.91       97.29      8.49 o 
 -10   2   8      129.89      112.57     11.00 o 
  -9   2   8      205.03      188.61     13.71 o 
  -8   2   8      164.08      160.76     18.36 o 
  -7   2   8      123.82      126.17      8.81 o 
  -6   2   8      149.84      150.95      7.10 o 
  -5   2   8      281.21      281.34      9.33 o 
  -4   2   8      240.72      245.81      8.50 o 
  -3   2   8      343.57      330.50      8.69 o 
  -2   2   8      186.02      188.32      9.36 o 
  -1   2   8      827.32      810.18     18.52 o 
   0   2   8        9.31        8.26      1.13 o 
   1   2   8       19.84       20.64      2.02 o 
   2   2   8        9.52        8.66      1.31 o 
   3   2   8       34.22       29.37      3.19 o 
   4   2   8       60.14       49.18      8.56 o 
   5   2   8       32.92       35.03      7.91 o 
   6   2   8        5.49        3.98      2.19 o 
   7   2   8       13.15        5.12      3.91 o 
 -11   3   8      109.68      109.34      9.13 o 
 -10   3   8       45.61       47.58      5.74 o 
  -9   3   8      110.71      123.46     17.05 o 
  -8   3   8      118.84      131.37     16.78 o 
  -7   3   8      153.12      159.60      9.54 o 
  -6   3   8      154.64      162.92      7.02 o 
  -5   3   8      266.20      266.94      8.77 o 
  -4   3   8       82.13       70.84      4.42 o 
  -3   3   8       40.99       40.30      4.35 o 
  -2   3   8       62.06       65.02      5.49 o 
  -1   3   8      287.39      278.59      9.71 o 
   0   3   8       52.96       54.97      4.41 o 
   1   3   8        2.57        1.32      0.46 o 
   2   3   8      329.23      322.82     12.42 o 
   3   3   8       41.99       45.58      4.30 o 
   4   3   8       32.02       29.38      6.94 o 
   5   3   8        0.43        0.79      2.35 o 
   6   3   8        5.62        1.47      2.69 o 
 -11   4   8       19.30       18.02      5.83 o 
 -10   4   8       29.06       34.39      7.50 o 
  -9   4   8       67.21       69.02      8.13 o 
  -8   4   8       48.29       47.64      6.35 o 
  -7   4   8       78.90       94.10      8.55 o 
  -6   4   8      159.26      163.68     10.59 o 
  -5   4   8        8.85        9.74      1.99 o 
  -4   4   8       38.04       43.37      6.64 o 
  -3   4   8       32.39       35.91      5.31 o 
  -2   4   8       49.51       51.92      3.08 o 
  -1   4   8      108.77      105.69      6.09 o 
   0   4   8        4.71        2.14      0.84 o 
   1   4   8      231.01      216.50      9.29 o 
   2   4   8       91.19       80.36      8.20 o 
   3   4   8        7.56        5.58      1.91 o 
   4   4   8       10.34        0.92      2.39 o 
   5   4   8        0.09        5.31      3.86 o 
   6   4   8        0.80       -6.75      4.50 o 
 -11   5   8        2.53        0.70      1.07 o 
 -10   5   8       33.30       25.78      5.47 o 
  -9   5   8       23.91       22.98      7.03 o 
  -8   5   8       69.74       67.43      7.66 o 
  -7   5   8       77.12       74.73      8.61 o 
  -6   5   8       18.89       26.04      4.04 o 
  -5   5   8        0.50       -0.11      0.68 o 
  -4   5   8        3.06        6.04      1.98 o 
  -3   5   8       19.01       26.38      3.17 o 
  -2   5   8       22.87       25.00      3.39 o 
  -1   5   8        1.28        1.08      0.90 o 
   0   5   8      234.59      224.99      9.32 o 
   1   5   8       74.25       78.73      5.75 o 
   2   5   8       28.90       28.57      3.53 o 
   3   5   8        0.71        0.75      1.48 o 
   4   5   8        5.87        2.81      1.13 o 
   5   5   8        0.30        0.74      1.31 o 
 -10   6   8        9.45       10.32      4.25 o 
  -9   6   8       20.56       23.66      5.04 o 
  -8   6   8       20.47       18.70      3.99 o 
  -7   6   8       13.34       16.20      5.93 o 
  -6   6   8       34.23       40.86      8.96 o 
  -5   6   8       30.89       25.82      7.27 o 
  -4   6   8        2.61        1.38      2.37 o 
  -3   6   8        2.52        3.70      2.03 o 
  -2   6   8        0.94       -0.13      1.36 o 
  -1   6   8        3.14        0.90      1.55 o 
   0   6   8       32.80       34.15      6.13 o 
   1   6   8       49.21       49.41      6.11 o 
   2   6   8        0.01       -2.69      1.79 o 
   3   6   8        2.53       -3.01      2.76 o 
  -8   7   8       12.49       10.23      5.14 o 
  -7   7   8       27.44       32.83      9.02 o 
  -6   7   8       52.19       58.56     12.20 o 
  -5   7   8       26.76       21.50      7.11 o 
  -4   7   8        8.63        3.69      1.25 o 
  -3   7   8        7.79        3.43      1.26 o 
  -2   7   8        0.03        0.40      2.47 o 
  -1   7   8       12.95        4.94      1.83 o 
   0   7   8        1.96        2.32      2.12 o 
   1   7   8        2.22        0.57      2.04 o 
   2   7   8       11.82       18.16      5.15 o 
  -6   8   8        7.73       13.71      5.58 o 
  -5   8   8        6.89        7.65      3.59 o 
  -4   8   8       20.92       31.91      8.06 o 
  -3   8   8       12.00        9.49      3.97 o 
  -2   8   8        4.37        3.84      3.14 o 
  -1   8   8        7.85       11.37      5.13 o 
   0   8   8        8.99       12.72      4.85 o 
  -3 -12   9        3.79        6.81      2.61 o 
  -2 -12   9       10.57       13.11      4.90 o 
  -1 -12   9       37.54       35.67      7.80 o 
   0 -12   9       33.93       37.01      7.65 o 
   1 -12   9        0.60        0.98      2.26 o 
   2 -12   9       10.00        9.28      2.89 o 
   3 -12   9       63.70       69.23     10.62 o 
   4 -12   9       44.63       54.23      9.45 o 
  -5 -11   9        3.03       13.15     45.88 o 
  -4 -11   9       26.37       31.14      5.18 o 
  -3 -11   9       42.02       39.71      5.95 o 
  -2 -11   9       55.74       48.89      6.54 o 
  -1 -11   9       76.27       82.27      7.34 o 
   0 -11   9      100.34       93.55     12.08 o 
   1 -11   9       53.95       52.71      8.92 o 
   2 -11   9       32.91       30.66      7.00 o 
   3 -11   9       21.52       23.79      3.97 o 
   4 -11   9       45.69       37.09      7.40 o 
   5 -11   9       16.77        9.26      3.83 o 
   6 -11   9       66.83       71.67     11.32 o 
  -6 -10   9       11.40       15.34      4.18 o 
  -5 -10   9        9.02        2.98      1.64 o 
  -4 -10   9      113.81      118.93     12.85 o 
  -3 -10   9       98.06      109.20      7.64 o 
  -2 -10   9       73.48       89.90      6.68 o 
  -1 -10   9      131.39      121.33      7.48 o 
   0 -10   9       74.99       73.43      5.52 o 
   1 -10   9      139.87      145.55     10.50 o 
   2 -10   9       38.31       38.80      7.33 o 
   3 -10   9      106.64      121.62      8.78 o 
   4 -10   9      196.05      206.16     18.33 o 
   5 -10   9      106.54       99.29     12.83 o 
   6 -10   9       89.50       87.20      8.41 o 
   7 -10   9      114.44      112.99      9.76 o 
  -7  -9   9        7.98        6.30      2.80 o 
  -6  -9   9        5.70       10.64      2.66 o 
  -5  -9   9       14.10       21.97      4.79 o 
  -4  -9   9       32.37       34.18      5.35 o 
  -3  -9   9       18.62       24.99      4.51 o 
  -2  -9   9      155.58      146.53     10.73 o 
  -1  -9   9      110.01      106.89     11.80 o 
   0  -9   9       47.33       53.34      6.83 o 
   1  -9   9      247.88      239.94     13.24 o 
   2  -9   9      171.76      159.78     10.57 o 
   3  -9   9      236.68      229.30      9.52 o 
   4  -9   9      163.64      174.95     11.07 o 
   5  -9   9      153.00      139.59     10.38 o 
   6  -9   9       63.72       66.03      7.33 o 
   7  -9   9        5.12        2.21      2.30 o 
  -8  -8   9        4.54       12.07      4.76 o 
  -7  -8   9       11.99       15.46      3.69 o 
  -6  -8   9       51.89       56.47      7.26 o 
  -5  -8   9       35.90       45.43      6.31 o 
  -4  -8   9        3.04        6.00      1.87 o 
  -3  -8   9       84.85       78.57     10.26 o 
  -2  -8   9       82.32       91.39      7.77 o 
  -1  -8   9      112.14      122.35      9.39 o 
   0  -8   9       15.21       11.79      2.80 o 
   1  -8   9      518.25      516.36     19.02 o 
   2  -8   9      382.54      360.02     15.70 o 
   3  -8   9       15.40       14.84      2.26 o 
   4  -8   9       32.19       31.42      3.66 o 
   5  -8   9       34.04       43.88      4.43 o 
   6  -8   9        6.87        5.85      2.46 o 
   7  -8   9        0.19       -0.19      1.65 o 
   8  -8   9       34.06       40.63      6.27 o 
  -9  -7   9       26.40       15.63      5.78 o 
  -8  -7   9       53.96       45.43      9.42 o 
  -7  -7   9       67.55       73.64      8.27 o 
  -6  -7   9       79.68       95.70      9.14 o 
  -5  -7   9       27.95       25.75      7.30 o 
  -4  -7   9       15.66       20.05      3.86 o 
  -3  -7   9       55.78       49.55      4.76 o 
  -2  -7   9       86.64       89.81      8.03 o 
  -1  -7   9       66.01       63.40      5.28 o 
   0  -7   9       67.01       70.47      6.93 o 
   1  -7   9      279.77      282.53     13.81 o 
   2  -7   9      560.11      542.61     14.69 o 
   3  -7   9       12.48       12.47      1.62 o 
   4  -7   9        6.60        8.82      2.03 o 
   5  -7   9        3.33        2.22      1.30 o 
   6  -7   9        2.82        2.61      1.43 o 
   7  -7   9        1.62       -0.41      1.15 o 
   8  -7   9        3.47        4.47      4.19 o 
 -10  -6   9        3.55        7.95      4.64 o 
  -9  -6   9       56.01       46.83      9.50 o 
  -8  -6   9      130.13      114.21     14.56 o 
  -7  -6   9       49.27       52.65      6.66 o 
  -6  -6   9       87.40      116.49     13.23 o 
  -5  -6   9       10.04        7.66      2.53 o 
  -4  -6   9       43.90       49.40      4.69 o 
  -3  -6   9       66.16       85.24      7.73 o 
  -2  -6   9      231.14      244.48     10.57 o 
  -1  -6   9       72.08       76.42      5.20 o 
   0  -6   9      103.06      131.05      9.40 o 
   1  -6   9       50.26       52.55      4.35 o 
   2  -6   9      184.94      181.07      6.63 o 
   3  -6   9       69.19       68.91      4.31 o 
   4  -6   9       16.09       13.61      2.78 o 
   5  -6   9       26.33       24.32      3.29 o 
   6  -6   9        4.35        1.35      1.07 o 
   7  -6   9        6.36        6.55      2.58 o 
   8  -6   9       35.13       35.79      6.08 o 
 -10  -5   9       12.10       13.40      5.26 o 
  -9  -5   9       47.43       42.65      9.00 o 
  -8  -5   9       74.17       76.19     11.76 o 
  -7  -5   9      102.23      100.87      9.32 o 
  -6  -5   9      168.75      166.53     11.51 o 
  -5  -5   9       77.32       74.85      7.63 o 
  -4  -5   9      208.27      221.07     12.56 o 
  -3  -5   9      213.03      203.94      9.69 o 
  -2  -5   9        0.70       -0.46      0.77 o 
  -1  -5   9       59.00       62.87      4.27 o 
   0  -5   9        0.79        1.78      0.75 o 
   1  -5   9       25.27       26.74      2.09 o 
   2  -5   9        0.19        0.70      0.37 o 
   3  -5   9       11.87        8.21      1.51 o 
   4  -5   9       71.66       71.09      3.70 o 
   5  -5   9       11.55       10.63      1.63 o 
   6  -5   9        1.19        0.77      1.71 o 
   7  -5   9        0.14       -0.46      1.81 o 
   8  -5   9       15.03       20.16      4.46 o 
 -11  -4   9        9.78       15.34      5.60 o 
 -10  -4   9       17.31       16.49      5.29 o 
  -9  -4   9        3.00        0.95      1.25 o 
  -8  -4   9       34.00       32.95      6.53 o 
  -7  -4   9       66.11       63.37      7.15 o 
  -6  -4   9       41.54       44.73      9.38 o 
  -5  -4   9       70.37       69.32      7.04 o 
  -4  -4   9      134.48      129.71     17.97 o 
  -3  -4   9       10.97        7.30      3.39 o 
  -2  -4   9        1.21        0.07      0.66 o 
  -1  -4   9        6.50        3.60      1.36 o 
   0  -4   9       21.85       23.62      3.21 o 
   1  -4   9        0.68        1.61      1.47 o 
   2  -4   9        2.60        4.71      1.55 o 
   3  -4   9      645.11      627.16     15.85 o 
   4  -4   9       20.13       22.49      2.06 o 
   5  -4   9        3.88        1.51      1.61 o 
   6  -4   9       21.26       17.65      3.98 o 
   7  -4   9        0.14        2.00      1.75 o 
   8  -4   9       36.44       35.43      9.01 o 
 -11  -3   9        2.95        9.36      4.40 o 
 -10  -3   9        0.60        3.50      2.46 o 
  -9  -3   9        1.52        0.13      1.90 o 
  -8  -3   9        0.22       -3.16      2.11 o 
  -7  -3   9       12.93       12.31      2.78 o 
  -6  -3   9        9.75       18.24      5.19 o 
  -5  -3   9        5.76        1.34      1.44 o 
  -4  -3   9       10.99        8.75      2.28 o 
  -3  -3   9        2.12       22.33      3.67 o 
  -2  -3   9       14.06       13.41      3.81 o 
  -1  -3   9       10.21       11.52      2.95 o 
   0  -3   9       35.81       31.57      2.99 o 
   1  -3   9      108.64      108.63      4.37 o 
   2  -3   9        0.07       -0.26      0.71 o 
   3  -3   9      244.25      235.77      9.95 o 
   4  -3   9       43.59       39.34      4.08 o 
   5  -3   9        9.36        8.49      2.79 o 
   6  -3   9        4.00        6.07      2.26 o 
   7  -3   9       10.09       13.48      4.84 o 
   8  -3   9       33.67       21.94      6.84 o 
 -11  -2   9        1.69        1.37      2.27 o 
 -10  -2   9        2.74        0.95      2.53 o 
  -9  -2   9        0.08       -0.64      1.00 o 
  -8  -2   9        0.33        0.85      0.64 o 
  -7  -2   9       20.63       22.14      3.67 o 
  -6  -2   9        2.18        3.28      2.77 o 
  -5  -2   9        7.21        7.29      3.31 o 
  -4  -2   9        0.44        3.44      1.44 o 
  -3  -2   9       12.00       10.91      3.35 o 
  -2  -2   9      101.49       64.54     33.31 o 
  -1  -2   9      103.83       97.06      7.88 o 
   0  -2   9       79.49       78.48      4.51 o 
   1  -2   9      133.71      133.51     11.83 o 
   2  -2   9       56.99       53.60      5.90 o 
   3  -2   9        1.28        5.05      2.05 o 
   4  -2   9        1.47        1.93      1.98 o 
   5  -2   9      156.12      151.99     11.47 o 
   6  -2   9       29.55       21.10      6.89 o 
   7  -2   9       33.70       32.29      8.00 o 
 -11  -1   9        0.76       -0.77      2.74 o 
 -10  -1   9        4.14        5.10      2.37 o 
  -9  -1   9        2.07        2.22      0.72 o 
  -8  -1   9        0.49        0.65      1.23 o 
  -7  -1   9        1.19        0.06      0.75 o 
  -6  -1   9        9.78       10.95      1.84 o 
  -5  -1   9      164.10      170.39      7.75 o 
  -4  -1   9        7.83        6.74      1.27 o 
  -3  -1   9        3.43        1.86      0.73 o 
  -2  -1   9        0.09       -0.29      1.00 o 
  -1  -1   9       52.27       49.10      3.29 o 
   0  -1   9       42.98       39.78      3.27 o 
   1  -1   9      174.25      161.86     10.02 o 
   2  -1   9      111.09       96.55     14.57 o 
   3  -1   9       61.67       61.03      6.78 o 
   4  -1   9       62.81       49.37      6.30 o 
   5  -1   9      101.83      110.72      9.85 o 
   6  -1   9       41.48       52.22     10.26 o 
   7  -1   9       61.85       75.98     12.44 o 
 -11   0   9        0.26       -0.49      2.14 o 
 -10   0   9        2.44        2.41      3.51 o 
  -9   0   9        0.02        1.82      1.98 o 
  -8   0   9       52.83       41.75      5.96 o 
  -7   0   9        3.19        4.57      1.45 o 
  -6   0   9      176.67      179.77      8.54 o 
  -5   0   9        0.12        0.36      0.76 o 
  -4   0   9       18.03       14.27      1.59 o 
  -3   0   9       98.83      102.14      3.94 o 
  -2   0   9      315.19      307.31     10.32 o 
  -1   0   9       64.48       59.92      4.58 o 
   0   0   9       67.05       72.92      4.92 o 
   1   0   9      193.85      185.96      7.42 o 
   2   0   9      181.77      186.19      6.09 o 
   3   0   9      272.82      270.42     10.67 o 
   4   0   9        5.43        4.21      1.56 o 
   5   0   9       20.85       20.21      6.53 o 
   6   0   9       14.88       18.12      5.88 o 
   7   0   9       33.01       47.75     10.26 o 
 -11   1   9        4.55        4.88      4.38 o 
 -10   1   9        0.96       -2.01      1.60 o 
  -9   1   9       38.33       32.92      5.73 o 
  -8   1   9       17.21       10.56      3.02 o 
  -7   1   9        5.96        0.76      1.12 o 
  -6   1   9        0.59        0.81      0.79 o 
  -5   1   9       67.88       60.60      3.93 o 
  -4   1   9       59.91       57.56      3.65 o 
  -3   1   9       78.29       83.77      3.76 o 
  -2   1   9       11.28       13.07      1.34 o 
  -1   1   9       10.39       10.78      1.94 o 
   0   1   9      183.77      192.55      8.29 o 
   1   1   9      180.43      185.24      7.99 o 
   2   1   9      278.08      289.93      9.61 o 
   3   1   9       41.93       41.33      5.63 o 
   4   1   9        8.98        8.14      2.44 o 
   5   1   9       35.31       39.18      8.37 o 
   6   1   9       48.81       57.82     10.89 o 
   7   1   9       31.57       36.98      8.76 o 
 -11   2   9       16.91       18.54      5.78 o 
 -10   2   9        1.56        3.74      1.30 o 
  -9   2   9        3.86        1.52      1.48 o 
  -8   2   9        3.33        2.89      1.60 o 
  -7   2   9        5.41        5.74      1.23 o 
  -6   2   9       44.98       43.83      4.08 o 
  -5   2   9       76.43       75.17      5.04 o 
  -4   2   9       71.41       81.02      5.23 o 
  -3   2   9       80.77       88.28      5.48 o 
  -2   2   9       63.47       54.19      4.66 o 
  -1   2   9       29.06       27.35      2.14 o 
   0   2   9      426.12      418.92     12.70 o 
   1   2   9      213.15      206.42      8.94 o 
   2   2   9      154.75      156.99      7.70 o 
   3   2   9       98.42       92.54      8.52 o 
   4   2   9       93.51       93.77      8.93 o 
   5   2   9       92.46       97.71     13.51 o 
   6   2   9       69.72       65.12     11.71 o 
 -11   3   9        9.30        3.10      1.77 o 
 -10   3   9        1.08       -0.10      1.58 o 
  -9   3   9        7.83       16.66      6.51 o 
  -8   3   9       25.39       26.30      8.03 o 
  -7   3   9        0.65        0.38      2.45 o 
  -6   3   9       17.17       30.14      4.91 o 
  -5   3   9       73.50       75.46      7.51 o 
  -4   3   9       90.42      104.51      5.81 o 
  -3   3   9      140.70      162.27      9.23 o 
  -2   3   9      143.87      129.80      8.38 o 
  -1   3   9       68.38       73.24      5.27 o 
   0   3   9      104.18       98.50      6.34 o 
   1   3   9       58.22       61.41      5.02 o 
   2   3   9      273.32      272.88     14.04 o 
   3   3   9      165.30      168.90     11.69 o 
   4   3   9       90.96       84.53     10.16 o 
   5   3   9       85.36       91.58     13.23 o 
 -10   4   9        7.47       14.59      4.14 o 
  -9   4   9       56.75       62.05      7.92 o 
  -8   4   9       61.91       54.22      7.17 o 
  -7   4   9       55.13       49.70      6.30 o 
  -6   4   9       35.00       27.26      7.58 o 
  -5   4   9       42.97       52.42      5.01 o 
  -4   4   9      161.82      176.79      9.25 o 
  -3   4   9      104.63      110.59      7.49 o 
  -2   4   9      166.52      174.22      9.60 o 
  -1   4   9       21.01       19.51      4.56 o 
   0   4   9        4.25        7.27      1.72 o 
   1   4   9      214.87      207.78      9.63 o 
   2   4   9       79.70       83.48      7.80 o 
   3   4   9      144.55      138.51     10.78 o 
   4   4   9       14.70       13.41      3.26 o 
 -10   5   9       14.81       10.87      4.65 o 
  -9   5   9       24.54       23.57      4.69 o 
  -8   5   9       86.54       88.07      8.84 o 
  -7   5   9       81.54       85.78     14.56 o 
  -6   5   9        8.48       11.22      6.00 o 
  -5   5   9       84.06       86.76     13.57 o 
  -4   5   9      128.00      138.61     16.68 o 
  -3   5   9      139.67      137.26     16.05 o 
  -2   5   9       50.17       52.08      9.31 o 
  -1   5   9       70.84       69.33      7.16 o 
   0   5   9      191.70      175.18     11.47 o 
   1   5   9       43.66       40.11      4.26 o 
   2   5   9       64.93       61.55      6.87 o 
   3   5   9       12.75        6.74      2.73 o 
  -8   6   9       45.11       60.27     12.76 o 
  -7   6   9       22.70       24.89      7.76 o 
  -6   6   9       17.83       22.19      7.36 o 
  -5   6   9       68.43       70.27     12.53 o 
  -4   6   9      139.35      125.86     16.46 o 
  -3   6   9       72.94       79.52     12.68 o 
  -2   6   9       50.85       49.75      9.58 o 
  -1   6   9      144.40      134.67     10.29 o 
   0   6   9       42.24       43.91     10.53 o 
   1   6   9       10.06        9.81      4.07 o 
   2   6   9       16.87       10.51      4.57 o 
  -7   7   9       48.19       47.30     11.38 o 
  -6   7   9       37.66       36.00      9.86 o 
  -5   7   9       43.56       53.24     11.52 o 
  -4   7   9       53.77       55.64     11.10 o 
  -3   7   9       75.48       83.99     13.59 o 
  -2   7   9       45.98       36.90      8.75 o 
  -1   7   9       55.00       48.33     10.07 o 
   0   7   9       20.51       23.30      6.72 o 
  -1 -12  10        8.00       10.27      4.82 o 
   0 -12  10       11.89        7.29      3.28 o 
   1 -12  10        8.41        7.59      3.53 o 
   2 -12  10        5.17        3.88      2.12 o 
  -4 -11  10        0.56       -2.87      2.27 o 
  -3 -11  10        9.09        8.20      2.34 o 
  -2 -11  10        4.28        6.93      2.26 o 
  -1 -11  10       29.40       28.00      6.74 o 
   0 -11  10       29.30       33.12      7.44 o 
   1 -11  10       54.71       39.52      7.92 o 
   2 -11  10       56.94       59.76      9.94 o 
   3 -11  10       56.47       62.08     10.25 o 
   4 -11  10       45.04       50.26      9.09 o 
  -6 -10  10        1.02       -1.98      2.08 o 
  -5 -10  10        0.06        1.51      1.02 o 
  -4 -10  10        0.28        2.35      2.02 o 
  -3 -10  10        0.98        0.62      1.67 o 
  -2 -10  10        3.72        1.89      4.58 o 
  -1 -10  10       40.90       37.49      5.61 o 
   0 -10  10       48.66       60.80      7.17 o 
   1 -10  10       25.30       28.13      4.94 o 
   2 -10  10       23.83       26.97      4.83 o 
   3 -10  10       99.84       86.75      8.33 o 
   4 -10  10       88.67      102.60     13.28 o 
   5 -10  10       35.64       41.92      8.99 o 
   6 -10  10       11.77        9.46      2.86 o 
  -6  -9  10        4.01       -2.54      1.74 o 
  -5  -9  10       24.77       23.69      4.72 o 
  -4  -9  10        4.56       -0.49      1.43 o 
  -3  -9  10        5.87        5.08      2.08 o 
  -2  -9  10        5.80        1.78      2.15 o 
  -1  -9  10       54.41       60.50      7.03 o 
   0  -9  10      113.08      117.29      9.86 o 
   1  -9  10       24.88       16.91      3.60 o 
   2  -9  10       19.30       15.69      4.69 o 
   3  -9  10       49.44       42.02      5.77 o 
   4  -9  10       66.71       66.61      7.26 o 
   5  -9  10       83.21       77.39      6.30 o 
   6  -9  10       86.28       98.25     11.72 o 
  -7  -8  10        8.39        4.16      3.38 o 
  -6  -8  10       54.51       61.70      7.74 o 
  -5  -8  10       11.97       12.42      3.32 o 
  -4  -8  10        1.00        2.07      1.98 o 
  -3  -8  10        4.06        5.72      2.54 o 
  -2  -8  10       30.13       31.64      5.02 o 
  -1  -8  10       17.53       21.85      4.24 o 
   0  -8  10       32.85       40.40      5.68 o 
   1  -8  10       24.24       21.56      4.13 o 
   2  -8  10       54.07       52.65     13.59 o 
   3  -8  10      171.44      168.99     11.25 o 
   4  -8  10      171.10      168.03      9.24 o 
   5  -8  10      226.66      241.28     11.08 o 
   6  -8  10        8.35        3.92      1.58 o 
   7  -8  10        8.54        6.33      3.47 o 
  -8  -7  10        0.65        1.93      1.93 o 
  -7  -7  10        8.40        8.15      2.87 o 
  -6  -7  10       24.76       23.72      7.87 o 
  -5  -7  10        6.00        4.44      2.40 o 
  -4  -7  10        0.81        1.47      2.17 o 
  -3  -7  10       36.15       37.63      5.36 o 
  -2  -7  10       80.74       85.60      8.14 o 
  -1  -7  10       62.44       65.32      5.67 o 
   0  -7  10       47.84       60.30      6.62 o 
   1  -7  10       13.79       16.54      3.93 o 
   2  -7  10       71.82       72.78      7.31 o 
   3  -7  10      321.62      318.33     12.59 o 
   4  -7  10      112.38      116.29      7.70 o 
   5  -7  10      205.55      214.94     10.44 o 
   6  -7  10        5.63        4.58      2.06 o 
   7  -7  10       56.35       61.96     11.43 o 
  -9  -6  10        0.12        1.79      1.57 o 
  -8  -6  10        0.53       -0.13      1.64 o 
  -7  -6  10        8.04       12.56      3.53 o 
  -6  -6  10       69.78       73.43      8.10 o 
  -5  -6  10       99.44      105.18      9.32 o 
  -4  -6  10       11.63        9.55      1.91 o 
  -3  -6  10       71.47       68.29      7.25 o 
  -2  -6  10      140.04      134.16      6.40 o 
  -1  -6  10      125.03      121.72      6.47 o 
   0  -6  10      145.70      146.70     10.38 o 
   1  -6  10      177.54      184.16     11.64 o 
   2  -6  10      171.99      165.35      7.23 o 
   3  -6  10       85.53       91.83      6.74 o 
   4  -6  10      126.77      131.13      8.20 o 
   5  -6  10      303.30      296.32     12.41 o 
   6  -6  10       91.62       99.38      9.74 o 
   7  -6  10       72.66       76.86      8.91 o 
 -10  -5  10        3.77        6.54      4.58 o 
  -9  -5  10        1.28        2.24      2.57 o 
  -8  -5  10        1.36       -2.29      1.77 o 
  -7  -5  10       28.08       27.59      6.99 o 
  -6  -5  10       89.46       88.85      8.75 o 
  -5  -5  10      110.76      113.25      9.60 o 
  -4  -5  10       48.59       57.14      7.45 o 
  -3  -5  10       62.99       63.80      6.87 o 
  -2  -5  10      146.39      136.69      7.95 o 
  -1  -5  10      337.10      330.68     15.63 o 
   0  -5  10      148.06      152.95      7.57 o 
   1  -5  10      538.56      521.60     11.28 o 
   2  -5  10       88.52       91.16      5.40 o 
   3  -5  10      198.33      190.89      9.80 o 
   4  -5  10      522.96      545.37     16.86 o 
   5  -5  10      221.81      229.20     11.96 o 
   6  -5  10      190.79      202.89     14.17 o 
   7  -5  10       44.40       47.22      7.35 o 
 -10  -4  10        0.21       -1.95      1.30 o 
  -9  -4  10        0.27        1.29      2.79 o 
  -8  -4  10        6.74       10.95      2.84 o 
  -7  -4  10       23.57       24.20      4.76 o 
  -6  -4  10       47.06       54.96     12.52 o 
  -5  -4  10      168.23      163.58     11.74 o 
  -4  -4  10       75.53       88.10     10.89 o 
  -3  -4  10       18.01       21.40      5.15 o 
  -2  -4  10      365.60      364.79     21.44 o 
  -1  -4  10      306.77       47.95    150.58 o 
   0  -4  10      272.22      271.71     11.42 o 
   1  -4  10       53.64       46.22      3.01 o 
   2  -4  10      192.13      174.09     11.52 o 
   3  -4  10      397.01      416.51     18.18 o 
   4  -4  10      240.22      245.66     14.44 o 
   5  -4  10      222.05      218.85     14.19 o 
   6  -4  10       93.60      100.30      9.99 o 
   7  -4  10      144.75      166.13     13.45 o 
 -10  -3  10        1.00        3.38      2.83 o 
  -9  -3  10       13.62       12.74      5.32 o 
  -8  -3  10       44.04       39.00      5.76 o 
  -7  -3  10       77.72       84.33      9.81 o 
  -6  -3  10      157.50      167.04     15.24 o 
  -5  -3  10      240.57      249.21     18.10 o 
  -4  -3  10       60.49       67.20      9.52 o 
  -3  -3  10       44.47       44.48      5.12 o 
  -2  -3  10      146.89      151.33     13.78 o 
  -1  -3  10      273.64      290.61     13.73 o 
   0  -3  10      106.12      110.33      5.66 o 
   1  -3  10       98.76      105.32      8.64 o 
   2  -3  10      449.00      457.61     18.55 o 
   3  -3  10      117.07      127.51     10.24 o 
   4  -3  10       92.05      107.28     16.00 o 
   5  -3  10       62.48       64.91      7.68 o 
   6  -3  10       80.64       70.60      8.51 o 
 -10  -2  10        4.26        9.66      4.84 o 
  -9  -2  10       41.74       47.30      9.73 o 
  -8  -2  10      111.76       92.81     12.17 o 
  -7  -2  10      105.64      115.33     12.92 o 
  -6  -2  10      119.38      111.41     12.23 o 
  -5  -2  10      160.32      150.80     13.89 o 
  -4  -2  10      320.85      329.61     19.86 o 
  -3  -2  10      282.22      281.07     12.86 o 
  -2  -2  10      255.10      257.35     17.37 o 
  -1  -2  10      325.64      323.77     12.11 o 
   0  -2  10      389.58      378.60     10.28 o 
   1  -2  10      152.63      145.44     10.14 o 
   2  -2  10      363.98      358.71     16.57 o 
   3  -2  10       55.67       56.53      6.73 o 
   4  -2  10       63.14       75.56     12.10 o 
   5  -2  10        9.98       11.98      3.48 o 
   6  -2  10       32.15       33.97      7.15 o 
 -11  -1  10       12.69        8.71      3.10 o 
 -10  -1  10       14.93       18.02      4.09 o 
  -9  -1  10       41.86       35.31      7.64 o 
  -8  -1  10      123.54      117.01      9.17 o 
  -7  -1  10        5.54        9.67      2.29 o 
  -6  -1  10      147.83      151.92      8.00 o 
  -5  -1  10      125.41      125.53      9.22 o 
  -4  -1  10      442.72      458.24     17.11 o 
  -3  -1  10      480.71      490.77     13.86 o 
  -2  -1  10      227.39      224.92     16.61 o 
  -1  -1  10      480.08      485.56     15.81 o 
   0  -1  10      229.76      245.24     12.89 o 
   1  -1  10       96.80       88.70      8.01 o 
   2  -1  10      180.97      190.33     12.44 o 
   3  -1  10      144.69      148.78     12.28 o 
   4  -1  10       31.14       34.38      5.51 o 
   5  -1  10      147.39      138.37     15.11 o 
   6  -1  10        5.67        4.16      3.43 o 
 -11   0  10       32.68       27.32      5.37 o 
 -10   0  10       47.53       47.59      9.31 o 
  -9   0  10       48.32       52.16      7.08 o 
  -8   0  10        0.75       -0.13      1.01 o 
  -7   0  10       42.69       42.38      4.47 o 
  -6   0  10      143.65      138.82      7.61 o 
  -5   0  10      103.09       94.81      5.84 o 
  -4   0  10      192.64      207.44      7.64 o 
  -3   0  10      299.26      313.48     10.99 o 
  -2   0  10       79.92       84.07      6.91 o 
  -1   0  10       49.04       45.52      3.89 o 
   0   0  10       58.16       56.37      4.57 o 
   1   0  10      126.49      130.94      6.39 o 
   2   0  10       56.16       55.40      6.44 o 
   3   0  10       48.28       58.09      9.34 o 
   4   0  10      125.78      139.73     11.22 o 
   5   0  10       48.27       49.46      6.97 o 
   6   0  10       40.38       43.95      9.36 o 
 -10   1  10       43.47       34.39      6.04 o 
  -9   1  10        3.13        3.29      7.04 o 
  -8   1  10       13.75       14.09      3.58 o 
  -7   1  10      105.64      104.93      7.04 o 
  -6   1  10       98.46       98.00      6.48 o 
  -5   1  10      122.38      106.67      6.25 o 
  -4   1  10      105.56      106.59      5.73 o 
  -3   1  10      463.21      440.14     15.77 o 
  -2   1  10       15.42       13.30      2.04 o 
  -1   1  10        5.17        4.55      1.58 o 
   0   1  10       53.50       58.09      4.78 o 
   1   1  10       17.36       18.40      7.25 o 
   2   1  10        4.48        5.07      2.46 o 
   3   1  10       47.44       42.88      6.05 o 
   4   1  10       31.94       27.48      4.96 o 
   5   1  10       28.57       32.72      5.74 o 
 -10   2  10        3.82        4.71      1.67 o 
  -9   2  10       13.81       16.98      4.08 o 
  -8   2  10       57.18       50.33      6.85 o 
  -7   2  10       80.21       83.62      6.26 o 
  -6   2  10       58.17       56.73      4.93 o 
  -5   2  10       32.03       35.18      3.56 o 
  -4   2  10       60.24       61.36     10.74 o 
  -3   2  10      207.95      207.85     11.23 o 
  -2   2  10       97.39       96.81      7.67 o 
  -1   2  10       21.71       28.04      3.46 o 
   0   2  10       75.99       76.11      5.65 o 
   1   2  10       15.72       15.93      3.50 o 
   2   2  10       59.09       65.49      7.35 o 
   3   2  10       12.90       13.61      6.51 o 
   4   2  10       15.53       20.65      4.64 o 
   5   2  10       25.07       22.25      6.29 o 
 -10   3  10       13.56       13.84      3.65 o 
  -9   3  10        9.68        6.08      2.40 o 
  -8   3  10       30.25       24.40      4.89 o 
  -7   3  10       13.56       18.30      6.79 o 
  -6   3  10        1.43        3.22      1.78 o 
  -5   3  10        2.94        3.43      2.44 o 
  -4   3  10       42.11       45.71      5.73 o 
  -3   3  10       66.12       66.25      6.36 o 
  -2   3  10       98.81      105.79      8.08 o 
  -1   3  10       26.28       24.18      3.21 o 
   0   3  10      179.09      178.36      8.91 o 
   1   3  10       63.26       65.31      6.94 o 
   2   3  10       27.56       23.45      4.29 o 
   3   3  10        1.69        1.16      4.47 o 
   4   3  10        0.23        0.91      2.21 o 
  -9   4  10       21.93       21.47      6.22 o 
  -8   4  10       40.60       39.79      7.61 o 
  -7   4  10        0.86       -2.09      2.33 o 
  -6   4  10        0.34       -2.13      3.15 o 
  -5   4  10       23.89       25.98      7.53 o 
  -4   4  10       20.30       23.34      6.65 o 
  -3   4  10       22.31       23.97      6.95 o 
  -2   4  10        8.10       10.59      4.35 o 
  -1   4  10      202.86      209.68      9.66 o 
   0   4  10       62.30       60.56      6.41 o 
   1   4  10        1.10        0.38      1.23 o 
   2   4  10        6.71        6.78      2.49 o 
   3   4  10        4.07        3.83      1.86 o 
  -8   5  10       28.47       25.78      8.39 o 
  -7   5  10       23.34       25.28      7.91 o 
  -6   5  10       24.38       31.17      8.80 o 
  -5   5  10       13.61       21.93      7.32 o 
  -4   5  10        8.72       13.88      5.54 o 
  -3   5  10        3.08       -2.03      3.65 o 
  -2   5  10      112.49      111.20     14.58 o 
  -1   5  10      117.67      122.88     10.11 o 
   0   5  10        0.81        5.40      3.33 o 
   1   5  10        1.21       -3.99      2.66 o 
  -6   6  10       25.21       39.04     10.16 o 
  -5   6  10       11.04        3.66      2.95 o 
  -4   6  10        2.45        5.39      3.25 o 
  -3   6  10        9.03       16.36      5.96 o 
  -2   6  10       16.89       12.99      5.32 o 
  -1 -11  11       60.38       60.80      7.57 o 
   0 -11  11       35.08       38.79      6.21 o 
   1 -11  11       29.99       42.55      6.08 o 
   2 -11  11       50.12       59.87     10.69 o 
  -3 -10  11       44.36       44.65      6.37 o 
  -2 -10  11       20.57       21.10      4.64 o 
  -1 -10  11      139.12      141.26     11.45 o 
   0 -10  11       49.48       60.50      7.42 o 
   1 -10  11       50.79       50.19      7.04 o 
   2 -10  11      130.50      127.69     10.62 o 
   3 -10  11       55.69       51.59      6.59 o 
   4 -10  11       32.41       32.90      5.26 o 
  -5  -9  11        1.92        7.16      2.71 o 
  -4  -9  11       27.21       26.77      5.08 o 
  -3  -9  11       42.40       43.02      6.25 o 
  -2  -9  11       42.73       47.59      6.57 o 
  -1  -9  11      185.87      186.30     12.89 o 
   0  -9  11      137.92      120.86     10.28 o 
   1  -9  11       24.69       15.83      5.46 o 
   2  -9  11       46.55       38.58      5.60 o 
   3  -9  11       11.70       10.92      3.23 o 
   4  -9  11       58.86       57.24      7.00 o 
   5  -9  11        6.55       11.19      4.79 o 
  -6  -8  11        5.24        9.43      2.96 o 
  -5  -8  11       34.37       33.58      5.87 o 
  -4  -8  11       80.64       70.84      8.20 o 
  -3  -8  11       62.33       57.89      7.11 o 
  -2  -8  11       53.86       57.42      7.10 o 
  -1  -8  11      118.17      117.34     10.11 o 
   0  -8  11      175.75      163.69     13.68 o 
   1  -8  11        0.64        0.20      3.60 o 
   2  -8  11        8.18        7.74      2.49 o 
   3  -8  11        2.95        2.01      1.25 o 
   4  -8  11        2.35        1.68      2.46 o 
   5  -8  11        0.38        0.90      3.05 o 
  -7  -7  11        0.20        2.82      2.99 o 
  -6  -7  11        7.08        6.94      2.22 o 
  -5  -7  11       38.43       44.68      6.52 o 
  -4  -7  11       45.56       47.98      6.41 o 
  -3  -7  11       29.92       36.31      5.48 o 
  -2  -7  11       25.96       26.80      4.90 o 
  -1  -7  11       45.26       43.61      6.50 o 
   0  -7  11       96.52       99.95      9.13 o 
   1  -7  11        6.70        5.40      2.11 o 
   2  -7  11        0.41       -0.22      1.20 o 
   3  -7  11        4.61        0.63      0.89 o 
   4  -7  11        0.30       -0.28      1.49 o 
   5  -7  11        6.65        5.67      2.29 o 
   6  -7  11        0.70       -0.22      1.31 o 
  -8  -6  11        2.86       -2.16      2.62 o 
  -7  -6  11        0.46       -1.36      2.29 o 
  -6  -6  11        5.62        5.28      2.25 o 
  -5  -6  11       28.20       25.36      4.72 o 
  -4  -6  11        6.11        7.23      2.58 o 
  -3  -6  11        1.19        1.18      3.10 o 
  -2  -6  11       12.03       17.04      3.77 o 
  -1  -6  11       29.74       23.74      4.39 o 
   0  -6  11       31.22       31.58      4.99 o 
   1  -6  11        3.61        1.55      1.61 o 
   2  -6  11       23.79       19.18      3.12 o 
   3  -6  11       17.35       18.65      3.15 o 
   4  -6  11        2.55        1.00      1.46 o 
   5  -6  11        5.21       -0.86      2.31 o 
   6  -6  11       17.05       18.07      6.18 o 
  -9  -5  11       13.83       15.87      5.34 o 
  -8  -5  11       24.43       22.29      4.87 o 
  -7  -5  11        7.55        5.80      1.87 o 
  -6  -5  11       20.91       25.93      4.80 o 
  -5  -5  11       43.84       35.53      9.03 o 
  -4  -5  11        4.78        3.87      1.70 o 
  -3  -5  11        0.20        1.21      1.77 o 
  -2  -5  11        2.92        1.59      2.41 o 
  -1  -5  11        1.55        1.48      1.20 o 
   0  -5  11        3.89        4.45      1.70 o 
   1  -5  11        9.80       10.22      5.21 o 
   2  -5  11      166.77      159.80      9.43 o 
   3  -5  11        0.09       -0.91      2.21 o 
   4  -5  11        0.44       -0.70      1.35 o 
   5  -5  11        3.27        0.59      1.73 o 
   6  -5  11       12.91       12.56      5.24 o 
  -9  -4  11       31.61       16.74      5.23 o 
  -8  -4  11       19.95       18.18      4.09 o 
  -7  -4  11       12.57       16.00      5.34 o 
  -6  -4  11        9.14       10.92      4.27 o 
  -5  -4  11        0.11       -0.33      1.12 o 
  -4  -4  11        2.93        4.75      2.45 o 
  -3  -4  11       12.42       11.33      4.28 o 
  -2  -4  11        1.47        0.93      1.19 o 
  -1  -4  11        0.10       -0.54      1.99 o 
   0  -4  11        4.97        4.15      2.62 o 
   1  -4  11      455.94      453.37     31.72 o 
   2  -4  11      116.37      109.78      9.63 o 
   3  -4  11        1.15        0.37      1.46 o 
   4  -4  11        1.84       -0.76      2.71 o 
   5  -4  11       15.62       11.73      3.46 o 
  -9  -3  11       13.04        6.84      4.30 o 
  -8  -3  11       17.31        9.84      2.85 o 
  -7  -3  11       23.42       26.99      4.79 o 
  -6  -3  11        0.22        2.42      2.22 o 
  -5  -3  11        0.15        0.85      1.38 o 
  -4  -3  11       14.20       15.50      4.61 o 
  -3  -3  11        3.95        4.66      2.42 o 
  -2  -3  11        7.34        7.43      3.34 o 
  -1  -3  11        5.39        6.72      3.10 o 
   0  -3  11       15.24       14.32      4.44 o 
   1  -3  11      100.04      102.69      9.07 o 
   2  -3  11        2.98        3.34      3.02 o 
   3  -3  11       54.02       51.84      6.75 o 
   4  -3  11        6.17        0.54      1.63 o 
   5  -3  11       21.28       18.96      4.31 o 
 -10  -2  11        0.06        0.12      1.96 o 
  -9  -2  11       10.62        6.01      3.21 o 
  -8  -2  11        6.34        1.54      0.99 o 
  -7  -2  11       12.03        6.26      2.59 o 
  -6  -2  11        1.52        0.01      0.97 o 
  -5  -2  11        8.12        9.94      3.45 o 
  -4  -2  11       14.30       11.14      4.10 o 
  -3  -2  11        0.74        2.61      1.99 o 
  -2  -2  11        1.74        0.83      1.53 o 
  -1  -2  11       25.13       26.96      5.80 o 
   0  -2  11        0.99        0.69      1.81 o 
   1  -2  11        8.18        9.19      2.73 o 
   2  -2  11        3.65        2.01      2.31 o 
   3  -2  11      108.13       95.50     10.61 o 
   4  -2  11       11.60       12.18      3.63 o 
   5  -2  11       27.22       36.52      6.62 o 
 -10  -1  11        1.26        2.57      2.78 o 
  -9  -1  11        0.14        4.01      3.07 o 
  -8  -1  11        2.68       -0.61      1.74 o 
  -7  -1  11       15.87       12.27      3.43 o 
  -6  -1  11        1.91        4.88      2.50 o 
  -5  -1  11       26.95       22.52      4.26 o 
  -4  -1  11       39.54       39.49      5.11 o 
  -3  -1  11       94.89       88.00      7.54 o 
  -2  -1  11        7.93        6.53      2.69 o 
  -1  -1  11      152.85      150.67     14.29 o 
   0  -1  11       75.52       76.90      7.65 o 
   1  -1  11       50.93       54.49      8.52 o 
   2  -1  11       40.71       34.87      5.38 o 
   3  -1  11       12.59       10.98      3.05 o 
   4  -1  11        7.91        9.85      3.29 o 
   5  -1  11       40.04       34.96      8.03 o 
  -9   0  11        0.42       -0.96      3.73 o 
  -8   0  11       32.51       30.74      5.30 o 
  -7   0  11        0.44        1.77      1.04 o 
  -6   0  11        2.02        1.23      1.81 o 
  -5   0  11       38.35       42.46      8.41 o 
  -4   0  11       12.84       11.64      3.48 o 
  -3   0  11       17.26        8.47      2.37 o 
  -2   0  11      234.45      223.95     11.92 o 
  -1   0  11      135.24      143.98      9.25 o 
   0   0  11      124.16      122.78      9.77 o 
   1   0  11       65.69       84.72      8.31 o 
   2   0  11        3.97        1.97      2.56 o 
   3   0  11        5.24       12.37      3.46 o 
   4   0  11       50.66       49.81      7.03 o 
   5   0  11       10.99       12.93      4.80 o 
  -9   1  11       16.20       12.59      6.23 o 
  -8   1  11        1.02        0.61      2.03 o 
  -7   1  11        1.95        0.70      3.53 o 
  -6   1  11       12.22       13.13      3.01 o 
  -5   1  11        9.05       10.61      3.52 o 
  -4   1  11       14.71       16.57      3.39 o 
  -3   1  11       22.39       24.89      4.17 o 
  -2   1  11      185.80      171.20     15.82 o 
  -1   1  11      112.80      113.15      8.40 o 
   0   1  11      121.47      114.94      9.30 o 
   1   1  11       20.50       23.25      5.67 o 
   2   1  11        9.39        6.65      2.33 o 
   3   1  11      103.60      111.54     10.17 o 
   4   1  11       62.76       44.48      8.64 o 
  -9   2  11        2.43        2.61      2.85 o 
  -8   2  11        0.49       -0.10      2.79 o 
  -7   2  11        7.73       12.78      5.91 o 
  -6   2  11       12.85       18.16      3.56 o 
  -5   2  11        9.17        9.82      2.44 o 
  -4   2  11       19.86       20.77      3.93 o 
  -3   2  11       22.65       27.07      4.22 o 
  -2   2  11       48.93       42.58      5.83 o 
  -1   2  11       59.64       53.17      7.45 o 
   0   2  11       60.83       64.33      7.53 o 
   1   2  11       66.11       63.00      7.14 o 
   2   2  11       42.15       43.62      6.20 o 
   3   2  11      104.45      103.13      9.84 o 
  -8   3  11        5.10        8.48      5.16 o 
  -7   3  11       38.28       45.61     10.32 o 
  -6   3  11       26.43       21.99      6.71 o 
  -5   3  11       21.86       20.36      6.32 o 
  -4   3  11       41.90       37.77      8.40 o 
  -3   3  11       58.58       59.86     10.49 o 
  -2   3  11        7.57        3.63      1.83 o 
  -1   3  11        1.91        5.38      1.85 o 
   0   3  11       86.88       84.89      8.02 o 
   1   3  11       39.26       39.44      5.69 o 
   2   3  11       18.28       14.56      7.32 o 
  -7   4  11       25.24       24.22      7.58 o 
  -6   4  11       56.56       68.60     13.17 o 
  -5   4  11       35.16       36.58      9.16 o 
  -4   4  11       74.04       65.40     11.76 o 
  -3   4  11       62.27       71.66     11.85 o 
  -2   4  11        2.05        0.04      2.31 o 
   0   4  11       44.81       50.20      9.37 o 
  -5   5  11       49.53       61.65     12.25 o 
  -4   5  11       22.03       16.28      6.24 o 
  -3   5  11       21.08       25.95      7.57 o 
  -1 -10  12        6.87        4.74      2.79 o 
   0 -10  12        0.84        1.57      1.09 o 
   1 -10  12       12.49       13.13      5.02 o 
   2 -10  12       37.36       36.53      8.22 o 
  -3  -9  12       20.78       29.14      5.38 o 
  -2  -9  12       29.31       31.24      5.59 o 
  -1  -9  12        8.95        8.83      3.78 o 
   0  -9  12        3.70       11.74      3.60 o 
   1  -9  12       92.81       95.35      9.44 o 
   2  -9  12       47.44       48.96      6.89 o 
   3  -9  12       50.73       52.39      9.40 o 
  -4  -8  12        9.85       14.93      3.95 o 
  -3  -8  12        8.42       12.00      5.02 o 
  -2  -8  12        5.44        4.11      1.76 o 
  -1  -8  12        7.76       13.64      3.99 o 
   0  -8  12       34.31       42.63      6.23 o 
   1  -8  12      159.88      166.38     12.43 o 
   2  -8  12      111.00      129.43     10.98 o 
   3  -8  12      161.26      177.26     12.71 o 
   4  -8  12        2.68        5.60      3.19 o 
  -6  -7  12       13.35       37.19     20.99 o 
  -5  -7  12        0.81       -1.39      0.99 o 
  -4  -7  12        7.71        1.60      1.29 o 
  -3  -7  12        8.61       12.19      3.29 o 
  -2  -7  12       16.08       13.48      4.35 o 
  -1  -7  12       65.69       67.78      7.97 o 
   0  -7  12       70.26       76.72      8.71 o 
   1  -7  12       86.26       85.63      8.73 o 
   2  -7  12       79.90       87.31      8.93 o 
   3  -7  12       97.10      108.37      9.94 o 
   4  -7  12       18.36       16.04      3.69 o 
  -7  -6  12       15.04       15.55      6.35 o 
  -6  -6  12        0.78        5.55      2.71 o 
  -5  -6  12        9.51        6.41      2.39 o 
  -4  -6  12       51.72       58.80      7.50 o 
  -3  -6  12       17.07       24.10      4.77 o 
  -2  -6  12       24.34       29.62      4.89 o 
  -1  -6  12       95.97      106.23     20.83 o 
   0  -6  12      140.14      135.16     11.04 o 
   1  -6  12       16.80       16.60      3.43 o 
   2  -6  12       69.79       80.17      8.60 o 
   3  -6  12      138.83      139.76      9.36 o 
   4  -6  12       36.32       45.82      5.28 o 
  -7  -5  12       28.21       33.30      5.91 o 
  -6  -5  12       30.69       35.75      8.11 o 
  -5  -5  12       43.38       52.27      7.02 o 
  -4  -5  12       58.79       62.45      7.64 o 
  -3  -5  12      124.28      121.76     10.51 o 
  -2  -5  12       59.80       50.57      6.61 o 
  -1  -5  12      239.74      255.77     15.15 o 
   0  -5  12      101.10       99.68      9.49 o 
   1  -5  12       30.90       32.03      5.18 o 
   2  -5  12      273.50      253.70     12.60 o 
   3  -5  12       76.70       78.03      8.66 o 
   4  -5  12       86.05       93.10      7.74 o 
  -8  -4  12       21.99       25.34      5.13 o 
  -7  -4  12       42.63       41.10      6.38 o 
  -6  -4  12       57.10       66.44      7.98 o 
  -5  -4  12       19.60       30.56      5.19 o 
  -4  -4  12       96.54       94.04     12.22 o 
  -3  -4  12      150.57      149.25     15.21 o 
  -2  -4  12      163.95      160.52     15.86 o 
  -1  -4  12       68.85       58.24      9.56 o 
   0  -4  12       95.09      102.34     13.05 o 
   1  -4  12      154.04      161.88     12.58 o 
   2  -4  12      102.49      109.28     10.14 o 
   3  -4  12       78.84       91.78      9.46 o 
   4  -4  12       81.38       87.39     12.02 o 
  -8  -3  12       25.55       25.47      5.10 o 
  -7  -3  12       21.43       24.74      6.23 o 
  -6  -3  12       45.91       64.39     10.19 o 
  -5  -3  12       49.65       51.98      9.10 o 
  -4  -3  12       65.44       72.16     10.49 o 
  -3  -3  12       65.07       67.49     10.16 o 
  -2  -3  12       38.35       29.23      6.58 o 
  -1  -3  12       12.23       10.81      4.06 o 
   0  -3  12      206.01      190.07     17.60 o 
   1  -3  12      137.78      144.38     11.33 o 
   2  -3  12       81.15       98.68      9.65 o 
   3  -3  12       60.31       59.88      7.71 o 
   4  -3  12       44.12       54.06     10.54 o 
  -9  -2  12       11.32       13.74      5.02 o 
  -8  -2  12        8.90       12.47      4.32 o 
  -7  -2  12        9.49        4.28      2.84 o 
  -6  -2  12       71.69       79.08     11.14 o 
  -5  -2  12      115.47      116.46     13.02 o 
  -4  -2  12       22.08       17.49      5.12 o 
  -3  -2  12       29.40       41.35      7.59 o 
  -2  -2  12       37.37       30.43      6.69 o 
  -1  -2  12       33.40       37.79      7.66 o 
   0  -2  12      112.75      108.40     13.12 o 
   1  -2  12      136.68      132.41     10.89 o 
   2  -2  12       57.23       59.53      7.36 o 
   3  -2  12       30.57       24.67      4.94 o 
   4  -2  12       23.48       23.89      8.21 o 
  -8  -1  12       26.35       21.51      6.21 o 
  -7  -1  12       67.91       62.83      9.86 o 
  -6  -1  12       64.58       84.63     11.27 o 
  -5  -1  12      110.01      117.59     12.91 o 
  -4  -1  12        0.68       -0.95      1.72 o 
  -3  -1  12       46.83       47.91      8.12 o 
  -2  -1  12       28.27       23.57      5.83 o 
  -1  -1  12       27.26       24.92      5.89 o 
   0  -1  12       61.60       67.38      7.52 o 
   1  -1  12       61.04       62.63      7.37 o 
   2  -1  12        9.19        8.08      2.82 o 
   3  -1  12       69.81       64.65      8.26 o 
  -8   0  12       67.15       62.24      7.81 o 
  -7   0  12       46.41       49.46      6.57 o 
  -6   0  12       47.58       64.80      7.35 o 
  -5   0  12       66.79       80.35      9.00 o 
  -4   0  12       57.18       46.10      5.86 o 
  -3   0  12       29.87       36.15      5.10 o 
  -2   0  12       32.42       32.18      6.60 o 
  -1   0  12       32.34       41.37      8.15 o 
   0   0  12       37.63       49.30      6.48 o 
   1   0  12        3.38        1.27      1.87 o 
   2   0  12       73.21       80.46      8.66 o 
   3   0  12       39.59       52.67     10.10 o 
  -8   1  12       22.99       11.62      5.73 o 
  -7   1  12       20.61       22.24      4.30 o 
  -6   1  12       27.07       28.66      4.83 o 
  -5   1  12      114.93      117.17     10.73 o 
  -4   1  12      129.01      130.27      9.91 o 
  -3   1  12       54.63       53.66      6.24 o 
  -2   1  12       65.43       49.37      8.06 o 
  -1   1  12       17.01       19.00      5.05 o 
   0   1  12       18.64       15.96      3.69 o 
   1   1  12       33.55       37.26      5.68 o 
   2   1  12       45.20       41.52      6.27 o 
  -7   2  12        6.65        5.60      2.71 o 
  -6   2  12       17.85       13.06      4.57 o 
  -5   2  12       42.34       50.24     10.59 o 
  -4   2  12       68.28       68.89     11.70 o 
  -3   2  12       51.16       45.28      7.54 o 
  -2   2  12       32.24       29.08      6.09 o 
  -1   2  12       33.29       29.09      6.25 o 
   0   2  12       55.51       59.19      7.07 o 
   1   2  12       15.05       21.79      5.09 o 
  -6   3  12       13.38       12.80      5.15 o 
  -5   3  12        9.47       11.02      4.78 o 
  -4   3  12       30.96       43.32      9.50 o 
  -2  -8  13       42.61       40.82      9.53 o 
  -1  -8  13       23.84       28.31      7.36 o 
   0  -8  13        5.42        8.84      4.18 o 
   1  -8  13        7.09        2.74      3.02 o 
  -3  -7  13       18.50       19.04      4.54 o 
  -2  -7  13       35.70       32.08      6.87 o 
  -1  -7  13       40.60       30.40      5.43 o 
   0  -7  13        7.49        7.32      2.84 o 
   1  -7  13        6.75       10.17      5.27 o 
   2  -7  13       10.96        6.87      3.67 o 
  -5  -6  13        2.67       -0.31      1.79 o 
  -4  -6  13        1.14        1.10      5.45 o 
  -3  -6  13        5.28        6.67      2.82 o 
  -2  -6  13        6.59        8.13      3.02 o 
  -1  -6  13       22.42       21.91      4.52 o 
   0  -6  13        0.56       -0.57      1.38 o 
   1  -6  13       17.32       13.41      3.49 o 
   2  -6  13        0.06       -0.39      2.67 o 
  -6  -5  13        0.55        1.29      2.14 o 
  -5  -5  13        0.19       -0.79      3.84 o 
  -4  -5  13        1.35        2.78      2.55 o 
  -3  -5  13        1.15        1.30      1.49 o 
  -2  -5  13        0.62       -0.43      1.60 o 
  -1  -5  13        6.41        5.42      4.84 o 
   0  -5  13       74.10       75.93      8.68 o 
   1  -5  13        0.53       -0.98      2.04 o 
   2  -5  13       15.74       14.74      3.69 o 
   3  -5  13       13.59       14.00      5.05 o 
  -7  -4  13        0.08       -0.51      2.43 o 
  -6  -4  13        9.72        9.45      4.30 o 
  -5  -4  13       20.72       21.49      6.40 o 
  -4  -4  13        4.95        5.50      3.55 o 
  -3  -4  13       12.31       21.82      6.11 o 
  -2  -4  13        2.83        5.39      2.64 o 
  -1  -4  13       83.09       86.35     12.31 o 
   0  -4  13       32.20       28.72      7.25 o 
   1  -4  13       36.66       24.27      6.77 o 
   2  -4  13        4.18        0.01      1.02 o 
  -7  -3  13        0.97       -0.57      1.53 o 
  -6  -3  13       41.72       39.01      8.22 o 
  -5  -3  13       21.93       34.28      7.63 o 
  -4  -3  13        0.23       -0.06      1.73 o 
  -3  -3  13        0.40        1.14      1.62 o 
  -2  -3  13       15.72       15.89      5.19 o 
  -1  -3  13       14.77       19.62      5.76 o 
   0  -3  13        0.22        3.90      3.54 o 
   1  -3  13       21.43       19.78      4.45 o 
   2  -3  13        2.51        5.44      2.67 o 
  -7  -2  13        3.04        2.35      2.11 o 
  -6  -2  13       17.91       19.66      5.90 o 
  -5  -2  13       10.03       10.69      4.28 o 
  -4  -2  13        7.88        6.26      3.30 o 
  -3  -2  13       16.88       15.98      5.01 o 
  -2  -2  13        6.55        6.97      3.42 o 
  -1  -2  13        0.28       -4.22      3.04 o 
   0  -2  13        2.85       -1.02      1.59 o 
   1  -2  13        7.21        3.68      2.48 o 
   2  -2  13        5.26        5.61      2.38 o 
  -7  -1  13        6.06        5.46      2.94 o 
  -6  -1  13        0.01       -0.51      0.91 o 
  -5  -1  13        5.37        2.91      1.49 o 
  -4  -1  13       32.42       36.41      7.53 o 
  -3  -1  13       68.36       73.60     10.57 o 
  -2  -1  13       25.50       23.58      6.13 o 
  -1  -1  13        2.97       -3.62      2.42 o 
   0  -1  13       24.49       34.33      7.69 o 
   1  -1  13       14.65        9.59      3.98 o 
  -6   0  13        3.13        4.47      2.23 o 
  -5   0  13        1.04        1.10      0.90 o 
  -4   0  13       86.31       68.32     10.02 o 
  -3   0  13       60.02       70.25      9.84 o 
  -2   0  13       28.33       29.88      6.82 o 
  -1   0  13       22.11       12.91      4.57 o 
   0   0  13        4.93        1.92      1.98 o 
  -5   1  13       14.67       23.51      7.14 o 
  -3   1  13       23.67       20.49      5.46 o 
  -2   1  13       29.35       24.14      5.90 o 
  -3  -4  14        9.81       11.86      5.00 o 
  -2  -4  14       18.93       34.85      7.74 o 
  -3  -3  14        4.71        1.75      2.44 o 
  -2  -3  14       60.71       64.76     10.98 o 
                                                 
